# Supplementary material for: Bis(μ-N,N′,N′′-tri-3-pyridylpyridine-1,3,5-tricarboxamide-κ2 N:N′)bis­[di­chloridomercury(II)] methanol disolvate
Source: Acta Crystallogr Sect E Struct Rep Online. 2011 Jun 4;67(Pt 7):m859. doi: 10.1107/S160053681102040X (PMC3151944; doi:10.1107/S160053681102040X)
Supplement: Supplementary file 1 [file e-67-0m859-sup1.cif]

##############################################################################
#                                                                            #
# This CIF contains the data in a paper accepted for publication in          #
# Acta Crystallographica Section E. It conforms to the requirements of       #
# Notes for Authors for Acta Crystallographica Section E, and has been       #
# peer reviewed under the auspices of the IUCr Commission on Journals.       #
#                                                                            #
# Full details of the Crystallographic Information File format               #
# are given in the paper "The Crystallographic Information File (CIF):       #
# a New Standard Archive File for Crystallography" by S. R. Hall, F. H.      #
# Allen and I. D. Brown [Acta Cryst. (1991), A47, 655-685].                  #
#                                                                            #
# The current version of the core CIF dictionary is obtainable from          #
# ftp://ftp.iucr.org/pub/cif_core.dic.                                       #
#                                                                            #
# Software is freely available for graphical display of the structure(s)     #
# in this CIF. For information consult the CIF software page                 #
# http://www.iucr.org/resources/cif/software.                                #
#                                                                            #
# This file may be used for bona fide research purposes within the           #
# scientific community so long as proper attribution is given to the journal # 
# article from which it was obtained.                                        #
#                                                                            #
##############################################################################
data_global
_audit_creation_method     'SHELXL-97'
_journal_date_recd_electronic     2011-05-17
_journal_date_accepted     2011-05-28
_journal_name_full     'Acta Crystallographica, Section E'
_journal_year     2011
_journal_volume     67
_journal_issue      7
_journal_page_first     m859
_journal_page_last     m859
_journal_paper_category     QM
_journal_coeditor_code     KP2329
_publ_contact_author_name     'Dr Jie Wu'
_publ_contact_author_address
;
 Department of Chemistry
 Zhengzhou University
 Zhengzhou
 450052
 People's Republic of China
;
_publ_contact_author_email     'wujie@zzu.edu.cn'
_publ_contact_author_fax     ?
_publ_contact_author_phone     '86 371 67739197'
_publ_section_title
;\
Bis(\m-<i>N</i>,<i>N</i>',<i>N</i>''-tri-3-pyridylpyridine-1,3,5-\
tricarboxamide-\k^2^<i>N</i>:<i>N</i>')bis[dichloridomercury(II)] methanol
disolvate
;
loop_
    _publ_author_name
    _publ_author_footnote
    _publ_author_address
    'Pei Wang' ?
;
 Department of Chemistry
 Zhengzhou University
 Zhengzhou 450052
 People's Republic of China
;
    'Yufei Wang' ?
;
 College of Chemical Engineering and Food Science
 Zhongzhou University
 Zhengzhou 450044
 People's Republic of China
;
    'Chao Huang' ?
;
 Department of Chemistry
 Zhengzhou University
 Zhengzhou 450052
 People's Republic of China
;
    'Lixiang Chang' ?
;
 Department of Chemistry
 Zhengzhou University
 Zhengzhou 450052
 People's Republic of China
;
    'Jie Wu' ?
;
 Department of Chemistry
 Zhengzhou University
 Zhengzhou 450052
 People's Republic of China
;
_publ_section_synopsis     .
data_I
_audit_creation_method     SHELXL-97
_chemical_name_systematic
;
Bis(\m-<i>N</i>,<i>N</i>',<i>N</i>''-tri-3-pyridylpyridine-1,3,5-
tricarboxamide-\k^2^<i>N</i>:<i>N</i>')bis[dichloridomercury(II)] methanol
disolvate
;
_chemical_name_common     ?
_chemical_formula_moiety     'C48 H36 Cl4 Hg2 N12 O6, 2(C H4 O)'
_chemical_formula_sum     'C50 H44 Cl4 Hg2 N12 O8'
_chemical_formula_iupac     '[Hg2 Cl4 (C24 H18 N6 O3)2], 2C H4 O'
_chemical_formula_weight     1483.95
_chemical_melting_point     ?
_symmetry_cell_setting     triclinic
_symmetry_space_group_name_H-M     'P -1'
_symmetry_space_group_name_hall     '-P 1'
loop_
    _symmetry_equiv_pos_as_xyz
    'x, y, z'
    '-x, -y, -z'
_cell_length_a     8.6772(17)
_cell_length_b     12.243(2)
_cell_length_c     13.530(3)
_cell_angle_alpha     66.81(3)
_cell_angle_beta     84.66(3)
_cell_angle_gamma     86.40(3)
_cell_volume     1315.0(4)
_cell_formula_units_Z     1
_cell_measurement_reflns_used     3621
_cell_measurement_theta_min     2.7718
_cell_measurement_theta_max     26.0212
_cell_measurement_temperature     293(2)
_exptl_crystal_description     'Prism'
_exptl_crystal_colour     'Colorless'
_exptl_crystal_size_max     0.20
_exptl_crystal_size_mid     0.18
_exptl_crystal_size_min     0.16
_exptl_crystal_density_diffrn     1.874
_exptl_crystal_density_meas     ?
_exptl_crystal_density_method     'not measured'
_exptl_crystal_F_000     720
_exptl_absorpt_coefficient_mu     6.100
_exptl_absorpt_correction_type     numerical
_exptl_absorpt_process_details     '(CrystalClear; Rigaku/MSC, 2006)'
_exptl_absorpt_correction_T_min     0.7382
_exptl_absorpt_correction_T_max     1.0000
_exptl_special_details
;
;
_diffrn_ambient_temperature     293(2)
_diffrn_radiation_type     MoK\a
_diffrn_radiation_wavelength     0.71073
_diffrn_radiation_source     'fine-focus sealed tube'
_diffrn_radiation_monochromator     graphite
_diffrn_measurement_device_type     'Rigaku Saturn724'
_diffrn_measurement_method     'dtprofit.ref'
_diffrn_detector_area_resol_mean     28.5714
_diffrn_reflns_number     14489
_diffrn_reflns_av_R_equivalents     0.0444
_diffrn_reflns_av_sigmaI/netI     0.0547
_diffrn_reflns_theta_min     2.77
_diffrn_reflns_theta_max     26.02
_diffrn_reflns_theta_full     26.02
_diffrn_measured_fraction_theta_max     0.997
_diffrn_measured_fraction_theta_full     0.997
_diffrn_reflns_limit_h_min     -10
_diffrn_reflns_limit_h_max     10
_diffrn_reflns_limit_k_min     -15
_diffrn_reflns_limit_k_max     15
_diffrn_reflns_limit_l_min     -16
_diffrn_reflns_limit_l_max     16
_diffrn_standards_number     ?
_diffrn_standards_interval_count     ?
_diffrn_standards_interval_time     ?
_diffrn_standards_decay_%     ?
_refine_special_details
;
Refinement of <i>F</i>^2^ against ALL reflections. The weighted <i>R</i>-factor
<i>wR</i> and goodness of fit <i>S</i> are based on <i>F</i>^2^, conventional
<i>R</i>-factors <i>R</i> are based on <i>F</i>, with <i>F</i> set to zero for
negative <i>F</i>^2^. The threshold expression of <i>F</i>^2^ >
\s(<i>F</i>^2^) is used only for calculating <i>R</i>-factors(gt) <i>etc</i>.
and is not relevant to the choice of reflections for refinement.
<i>R</i>-factors based on <i>F</i>^2^ are statistically about twice as large
as those based on <i>F</i>, and <i>R</i>- factors based on ALL data will be
even larger.
;
_reflns_number_total     5170
_reflns_number_gt     4461
_reflns_threshold_expression     I>2\s(I)
_refine_ls_structure_factor_coef     Fsqd
_refine_ls_matrix_type     full
_refine_ls_R_factor_all     0.0541
_refine_ls_R_factor_gt     0.0434
_refine_ls_wR_factor_gt     0.0690
_refine_ls_wR_factor_ref     0.0735
_refine_ls_goodness_of_fit_ref     1.098
_refine_ls_restrained_S_all     1.098
_refine_ls_number_reflns     5170
_refine_ls_number_parameters     345
_refine_ls_number_restraints     0
_refine_ls_hydrogen_treatment     constr
_refine_ls_weighting_scheme     calc
_refine_ls_weighting_details
         'calc w=1/[\s^2^(Fo^2^)+(0.0211P)^2^+1.2163P] where P=(Fo^2^+2Fc^2^)/3'
_atom_sites_solution_hydrogens     geom
_atom_sites_solution_primary     direct
_atom_sites_solution_secondary     difmap
_refine_ls_shift/su_max     0.001
_refine_ls_shift/su_mean     0.000
_refine_diff_density_max     0.657
_refine_diff_density_min     -0.649
_refine_ls_extinction_method     none
_refine_ls_extinction_coef     ?
loop_
    _atom_type_symbol
    _atom_type_description
    _atom_type_scat_dispersion_real
    _atom_type_scat_dispersion_imag
    _atom_type_scat_source
    'C' 'C' 0.0033 0.0016
                         'International Tables Vol C Tables 4.2.6.8 and 6.1.1.4'
    'H' 'H' 0.0000 0.0000
                         'International Tables Vol C Tables 4.2.6.8 and 6.1.1.4'
    'Cl' 'Cl' 0.1484 0.1585
                         'International Tables Vol C Tables 4.2.6.8 and 6.1.1.4'
    'Hg' 'Hg' -2.3894 9.2266
                         'International Tables Vol C Tables 4.2.6.8 and 6.1.1.4'
    'N' 'N' 0.0061 0.0033
                         'International Tables Vol C Tables 4.2.6.8 and 6.1.1.4'
    'O' 'O' 0.0106 0.0060
                         'International Tables Vol C Tables 4.2.6.8 and 6.1.1.4'
_computing_data_collection     'CrystalClear (Rigaku/MSC, 2006)'
_computing_cell_refinement     'CrystalClear (Rigaku/MSC, 2006)'
_computing_data_reduction     'CrystalClear (Rigaku/MSC, 2006)'
_computing_structure_solution     'SHELXS97 (Sheldrick, 2008)'
_computing_structure_refinement     'SHELXS97 (Sheldrick, 2008)'
_computing_molecular_graphics     'SHELXTL (Sheldrick, 2008)'
_computing_publication_material     'SHELXTL (Sheldrick, 2008)'
loop_
    _atom_site_type_symbol
    _atom_site_label
    _atom_site_fract_x
    _atom_site_fract_y
    _atom_site_fract_z
    _atom_site_U_iso_or_equiv
    _atom_site_adp_type
    _atom_site_calc_flag
    _atom_site_refinement_flags
    _atom_site_occupancy
    _atom_site_symmetry_multiplicity
    _atom_site_disorder_assembly
    _atom_site_disorder_group
    Hg Hg1 0.06417(3) 1.50692(2) 0.291708(18) 0.04562(9) Uani d . 1 1 . .
    Cl Cl1 0.01030(19) 1.70597(13) 0.26971(13) 0.0578(4) Uani d . 1 1 . .
    Cl Cl2 -0.0589(2) 1.32182(15) 0.35590(16) 0.0730(5) Uani d . 1 1 . .
    O O1 0.6022(4) 1.1328(4) 0.6921(3) 0.0588(12) Uani d . 1 1 . .
    O O2 0.0476(5) 1.1393(4) 1.0191(3) 0.0609(13) Uani d . 1 1 . .
    O O3 0.5110(4) 0.6889(3) 1.1175(3) 0.0447(10) Uani d . 1 1 . .
    O O4 0.5046(4) 0.2218(4) 0.2685(3) 0.0502(11) Uani d . 1 1 . .
    H H4 0.5939 0.1950 0.2746 0.075 Uiso calc R 1 1 . .
    N N1 0.2878(5) 1.4403(4) 0.3940(3) 0.0388(11) Uani d . 1 1 . .
    N N2 0.3666(5) 1.2240(4) 0.6615(3) 0.0328(10) Uani d . 1 1 . .
    H H2A 0.2743 1.2254 0.6904 0.039 Uiso calc R 1 1 . .
    N N3 0.8189(5) 0.4833(4) 0.8782(3) 0.0396(11) Uani d . 1 1 . .
    N N4 0.5735(5) 0.6980(4) 0.9476(3) 0.0370(11) Uani d . 1 1 . .
    H H4A 0.5560 0.7394 0.8815 0.044 Uiso calc R 1 1 . .
    N N5 0.1166(5) 0.9886(4) 1.1696(3) 0.0383(11) Uani d . 1 1 . .
    H H5A 0.1840 0.9316 1.1933 0.046 Uiso calc R 1 1 . .
    N N6 -0.2183(5) 1.0971(4) 1.2982(4) 0.0440(12) Uani d . 1 1 . .
    C C1 0.4282(7) 1.4747(5) 0.3503(4) 0.0470(15) Uani d . 1 1 . .
    H H1 0.4392 1.5331 0.2809 0.056 Uiso calc R 1 1 . .
    C C2 0.5569(7) 1.4272(5) 0.4037(5) 0.0519(16) Uani d . 1 1 . .
    H H2 0.6543 1.4513 0.3699 0.062 Uiso calc R 1 1 . .
    C C3 0.5436(6) 1.3435(5) 0.5077(4) 0.0431(14) Uani d . 1 1 . .
    H H3 0.6310 1.3113 0.5454 0.052 Uiso calc R 1 1 . .
    C C4 0.3975(6) 1.3086(4) 0.5546(4) 0.0324(12) Uani d . 1 1 . .
    C C5 0.2711(6) 1.3585(5) 0.4947(4) 0.0356(13) Uani d . 1 1 . .
    H H5 0.1722 1.3343 0.5253 0.043 Uiso calc R 1 1 . .
    C C6 0.4667(6) 1.1419(4) 0.7223(4) 0.0321(12) Uani d . 1 1 . .
    C C7 0.4036(5) 1.0577(4) 0.8305(4) 0.0267(11) Uani d . 1 1 . .
    C C8 0.2881(5) 1.0880(4) 0.8931(4) 0.0282(11) Uani d . 1 1 . .
    H H8 0.2388 1.1625 0.8663 0.034 Uiso calc R 1 1 . .
    C C9 0.2452(5) 1.0064(4) 0.9972(4) 0.0269(11) Uani d . 1 1 . .
    C C10 0.3142(5) 0.8937(4) 1.0355(4) 0.0283(11) Uani d . 1 1 . .
    H H10 0.2839 0.8393 1.1042 0.034 Uiso calc R 1 1 . .
    C C11 0.4282(5) 0.8615(4) 0.9720(4) 0.0267(11) Uani d . 1 1 . .
    C C12 0.4739(5) 0.9443(4) 0.8704(4) 0.0299(12) Uani d . 1 1 . .
    H H12 0.5522 0.9241 0.8284 0.036 Uiso calc R 1 1 . .
    C C13 0.1274(6) 1.0525(5) 1.0623(4) 0.0329(12) Uani d . 1 1 . .
    C C14 0.0080(5) 1.0042(4) 1.2477(4) 0.0298(12) Uani d . 1 1 . .
    C C15 -0.1147(6) 1.0857(4) 1.2230(4) 0.0342(12) Uani d . 1 1 . .
    H H15 -0.1257 1.1345 1.1511 0.041 Uiso calc R 1 1 . .
    C C16 -0.1994(7) 1.0275(5) 1.3999(5) 0.0476(15) Uani d . 1 1 . .
    H H16 -0.2682 1.0372 1.4530 0.057 Uiso calc R 1 1 . .
    C C17 -0.0839(6) 0.9419(5) 1.4314(4) 0.0427(14) Uani d . 1 1 . .
    H H17 -0.0782 0.8923 1.5036 0.051 Uiso calc R 1 1 . .
    C C18 0.0221(6) 0.9311(5) 1.3551(4) 0.0366(13) Uani d . 1 1 . .
    H H18 0.1032 0.8752 1.3747 0.044 Uiso calc R 1 1 . .
    C C19 0.5064(6) 0.7406(4) 1.0210(4) 0.0291(11) Uani d . 1 1 . .
    C C20 0.6681(6) 0.5949(4) 0.9664(4) 0.0325(12) Uani d . 1 1 . .
    C C21 0.7074(6) 0.5125(5) 1.0650(4) 0.0408(14) Uani d . 1 1 . .
    H H21 0.6710 0.5214 1.1284 0.049 Uiso calc R 1 1 . .
    C C22 0.8021(7) 0.4163(5) 1.0679(4) 0.0463(15) Uani d . 1 1 . .
    H H22 0.8300 0.3597 1.1337 0.056 Uiso calc R 1 1 . .
    C C23 0.8552(6) 0.4041(5) 0.9739(4) 0.0416(14) Uani d . 1 1 . .
    H H23 0.9182 0.3386 0.9773 0.050 Uiso calc R 1 1 . .
    C C24 0.7266(6) 0.5763(5) 0.8752(4) 0.0429(15) Uani d . 1 1 . .
    H H24 0.7003 0.6314 0.8083 0.051 Uiso calc R 1 1 . .
    C C25 0.4092(7) 0.1503(6) 0.3571(5) 0.0653(19) Uani d . 1 1 . .
    H H25A 0.4394 0.1553 0.4217 0.098 Uiso calc R 1 1 . .
    H H25B 0.4196 0.0693 0.3635 0.098 Uiso calc R 1 1 . .
    H H25C 0.3034 0.1774 0.3469 0.098 Uiso calc R 1 1 . .
loop_
    _atom_site_aniso_label
    _atom_site_aniso_U_11
    _atom_site_aniso_U_22
    _atom_site_aniso_U_33
    _atom_site_aniso_U_12
    _atom_site_aniso_U_13
    _atom_site_aniso_U_23
    Hg1 0.05767(17) 0.03596(14) 0.03701(14) 0.01382(10) -0.00540(11)
                                                                    -0.00942(10)
    Cl1 0.0633(10) 0.0361(8) 0.0662(11) 0.0097(7) 0.0067(8) -0.0158(8)
    Cl2 0.0673(11) 0.0461(10) 0.0887(14) -0.0063(9) -0.0155(10) -0.0055(9)
    O1 0.040(2) 0.053(3) 0.044(3) 0.016(2) 0.011(2) 0.017(2)
    O2 0.078(3) 0.046(3) 0.035(2) 0.040(2) 0.006(2) 0.003(2)
    O3 0.066(3) 0.031(2) 0.024(2) 0.0152(19) 0.0028(19) -0.0008(17)
    O4 0.048(2) 0.056(3) 0.038(2) 0.023(2) -0.003(2) -0.012(2)
    N1 0.049(3) 0.034(3) 0.021(2) 0.003(2) -0.005(2) 0.001(2)
    N2 0.028(2) 0.034(2) 0.021(2) 0.0056(19) -0.0017(18) 0.0043(19)
    N3 0.046(3) 0.037(3) 0.032(3) 0.016(2) -0.004(2) -0.012(2)
    N4 0.043(3) 0.032(2) 0.026(2) 0.018(2) -0.005(2) -0.003(2)
    N5 0.045(3) 0.030(2) 0.027(2) 0.020(2) 0.005(2) -0.002(2)
    N6 0.041(3) 0.047(3) 0.038(3) 0.008(2) 0.001(2) -0.012(2)
    C1 0.056(4) 0.037(3) 0.028(3) 0.003(3) 0.011(3) 0.005(3)
    C2 0.043(4) 0.051(4) 0.042(4) -0.003(3) 0.009(3) 0.000(3)
    C3 0.036(3) 0.040(3) 0.037(3) 0.004(3) -0.005(3) 0.002(3)
    C4 0.038(3) 0.027(3) 0.025(3) 0.001(2) -0.001(2) -0.002(2)
    C5 0.035(3) 0.036(3) 0.026(3) -0.004(2) 0.001(2) -0.002(2)
    C6 0.029(3) 0.028(3) 0.031(3) 0.000(2) 0.002(2) -0.004(2)
    C7 0.028(3) 0.023(3) 0.023(3) 0.002(2) -0.004(2) -0.002(2)
    C8 0.027(3) 0.023(3) 0.031(3) 0.006(2) -0.005(2) -0.006(2)
    C9 0.031(3) 0.026(3) 0.021(3) 0.005(2) -0.003(2) -0.007(2)
    C10 0.030(3) 0.025(3) 0.025(3) -0.001(2) -0.001(2) -0.005(2)
    C11 0.026(3) 0.025(3) 0.026(3) 0.008(2) -0.006(2) -0.007(2)
    C12 0.028(3) 0.029(3) 0.028(3) 0.000(2) 0.004(2) -0.007(2)
    C13 0.034(3) 0.028(3) 0.032(3) 0.004(2) -0.001(2) -0.009(2)
    C14 0.026(3) 0.029(3) 0.035(3) 0.003(2) 0.000(2) -0.014(2)
    C15 0.037(3) 0.031(3) 0.026(3) 0.003(2) 0.003(2) -0.003(2)
    C16 0.045(4) 0.057(4) 0.036(3) 0.009(3) 0.008(3) -0.017(3)
    C17 0.050(4) 0.046(4) 0.028(3) 0.009(3) -0.003(3) -0.012(3)
    C18 0.037(3) 0.032(3) 0.035(3) 0.010(2) -0.006(3) -0.008(3)
    C19 0.031(3) 0.024(3) 0.028(3) 0.002(2) 0.002(2) -0.007(2)
    C20 0.034(3) 0.025(3) 0.034(3) 0.007(2) -0.001(2) -0.008(2)
    C21 0.053(4) 0.036(3) 0.022(3) 0.009(3) 0.001(3) -0.002(2)
    C22 0.058(4) 0.031(3) 0.033(3) 0.013(3) 0.000(3) 0.002(3)
    C23 0.047(3) 0.029(3) 0.040(3) 0.015(3) -0.005(3) -0.005(3)
    C24 0.051(4) 0.040(3) 0.029(3) 0.021(3) -0.004(3) -0.007(3)
    C25 0.060(4) 0.072(5) 0.053(4) 0.014(4) 0.004(4) -0.016(4)
_geom_special_details
;
All e.s.d.'s (except the e.s.d. in the dihedral angle between two l.s. planes)
are estimated using the full covariance matrix. The cell e.s.d.'s are taken
into account individually in the estimation of e.s.d.'s in distances, angles
and torsion angles; correlations between e.s.d.'s in cell parameters are only
used when they are defined by crystal symmetry. An approximate (isotropic)
treatment of cell e.s.d.'s is used for estimating e.s.d.'s involving l.s.
planes.
;
loop_
    _geom_bond_atom_site_label_1
    _geom_bond_atom_site_label_2
    _geom_bond_site_symmetry_2
    _geom_bond_distance
    _geom_bond_publ_flag
    Hg1 Cl1 . 2.3574(15) yes
    Hg1 Cl2 . 2.3687(19) yes
    Hg1 N3 2_676 2.385(4) yes
    Hg1 N1 . 2.400(4) yes
    O1 C6 . 1.221(6) ?
    O2 C13 . 1.203(6) ?
    O3 C19 . 1.209(6) ?
    O4 C25 . 1.404(7) ?
    O4 H4 . 0.8200 ?
    N1 C1 . 1.321(7) ?
    N1 C5 . 1.336(6) ?
    N2 C6 . 1.347(6) ?
    N2 C4 . 1.421(6) ?
    N2 H2A . 0.8600 ?
    N3 C23 . 1.329(6) ?
    N3 C24 . 1.340(6) ?
    N3 Hg1 2_676 2.385(4) ?
    N4 C19 . 1.363(6) ?
    N4 C20 . 1.410(6) ?
    N4 H4A . 0.8600 ?
    N5 C13 . 1.348(6) ?
    N5 C14 . 1.411(6) ?
    N5 H5A . 0.8600 ?
    N6 C16 . 1.322(7) ?
    N6 C15 . 1.338(6) ?
    C1 C2 . 1.359(8) ?
    C1 H1 . 0.9300 ?
    C2 C3 . 1.375(7) ?
    C2 H2 . 0.9300 ?
    C3 C4 . 1.377(7) ?
    C3 H3 . 0.9300 ?
    C4 C5 . 1.387(7) ?
    C5 H5 . 0.9300 ?
    C6 C7 . 1.496(6) ?
    C7 C8 . 1.380(6) ?
    C7 C12 . 1.399(6) ?
    C8 C9 . 1.401(6) ?
    C8 H8 . 0.9300 ?
    C9 C10 . 1.386(6) ?
    C9 C13 . 1.513(7) ?
    C10 C11 . 1.390(6) ?
    C10 H10 . 0.9300 ?
    C11 C12 . 1.388(6) ?
    C11 C19 . 1.509(6) ?
    C12 H12 . 0.9300 ?
    C14 C15 . 1.382(7) ?
    C14 C18 . 1.387(7) ?
    C15 H15 . 0.9300 ?
    C16 C17 . 1.371(7) ?
    C16 H16 . 0.9300 ?
    C17 C18 . 1.358(7) ?
    C17 H17 . 0.9300 ?
    C18 H18 . 0.9300 ?
    C20 C21 . 1.377(7) ?
    C20 C24 . 1.386(7) ?
    C21 C22 . 1.383(7) ?
    C21 H21 . 0.9300 ?
    C22 C23 . 1.372(7) ?
    C22 H22 . 0.9300 ?
    C23 H23 . 0.9300 ?
    C24 H24 . 0.9300 ?
    C25 H25A . 0.9600 ?
    C25 H25B . 0.9600 ?
    C25 H25C . 0.9600 ?
loop_
    _geom_angle_atom_site_label_1
    _geom_angle_atom_site_label_2
    _geom_angle_atom_site_label_3
    _geom_angle_site_symmetry_1
    _geom_angle_site_symmetry_3
    _geom_angle
    _geom_angle_publ_flag
    Cl1 Hg1 Cl2 . . 140.17(6) ?
    Cl1 Hg1 N3 . 2_676 105.41(12) ?
    Cl2 Hg1 N3 . 2_676 101.24(13) ?
    Cl1 Hg1 N1 . . 107.24(12) ?
    Cl2 Hg1 N1 . . 97.44(12) ?
    N3 Hg1 N1 2_676 . 98.31(15) ?
    C25 O4 H4 . . 109.5 ?
    C1 N1 C5 . . 119.3(5) ?
    C1 N1 Hg1 . . 121.6(4) ?
    C5 N1 Hg1 . . 118.9(4) ?
    C6 N2 C4 . . 126.8(4) ?
    C6 N2 H2A . . 116.6 ?
    C4 N2 H2A . . 116.6 ?
    C23 N3 C24 . . 118.1(4) ?
    C23 N3 Hg1 . 2_676 125.5(3) ?
    C24 N3 Hg1 . 2_676 115.6(3) ?
    C19 N4 C20 . . 128.3(4) ?
    C19 N4 H4A . . 115.9 ?
    C20 N4 H4A . . 115.9 ?
    C13 N5 C14 . . 127.8(4) ?
    C13 N5 H5A . . 116.1 ?
    C14 N5 H5A . . 116.1 ?
    C16 N6 C15 . . 117.5(5) ?
    N1 C1 C2 . . 121.9(5) ?
    N1 C1 H1 . . 119.1 ?
    C2 C1 H1 . . 119.1 ?
    C1 C2 C3 . . 120.3(5) ?
    C1 C2 H2 . . 119.9 ?
    C3 C2 H2 . . 119.9 ?
    C2 C3 C4 . . 118.2(5) ?
    C2 C3 H3 . . 120.9 ?
    C4 C3 H3 . . 120.9 ?
    C3 C4 C5 . . 118.7(5) ?
    C3 C4 N2 . . 124.2(5) ?
    C5 C4 N2 . . 117.1(4) ?
    N1 C5 C4 . . 121.7(5) ?
    N1 C5 H5 . . 119.1 ?
    C4 C5 H5 . . 119.1 ?
    O1 C6 N2 . . 123.2(5) ?
    O1 C6 C7 . . 120.1(4) ?
    N2 C6 C7 . . 116.7(4) ?
    C8 C7 C12 . . 119.6(4) ?
    C8 C7 C6 . . 123.8(4) ?
    C12 C7 C6 . . 116.5(4) ?
    C7 C8 C9 . . 119.9(4) ?
    C7 C8 H8 . . 120.1 ?
    C9 C8 H8 . . 120.1 ?
    C10 C9 C8 . . 120.0(4) ?
    C10 C9 C13 . . 124.5(4) ?
    C8 C9 C13 . . 115.4(4) ?
    C9 C10 C11 . . 120.5(4) ?
    C9 C10 H10 . . 119.8 ?
    C11 C10 H10 . . 119.8 ?
    C12 C11 C10 . . 119.1(4) ?
    C12 C11 C19 . . 122.8(4) ?
    C10 C11 C19 . . 117.9(4) ?
    C11 C12 C7 . . 120.8(4) ?
    C11 C12 H12 . . 119.6 ?
    C7 C12 H12 . . 119.6 ?
    O2 C13 N5 . . 123.2(5) ?
    O2 C13 C9 . . 121.0(5) ?
    N5 C13 C9 . . 115.7(4) ?
    C15 C14 C18 . . 118.0(4) ?
    C15 C14 N5 . . 123.7(5) ?
    C18 C14 N5 . . 118.2(4) ?
    N6 C15 C14 . . 122.7(5) ?
    N6 C15 H15 . . 118.6 ?
    C14 C15 H15 . . 118.6 ?
    N6 C16 C17 . . 123.6(5) ?
    N6 C16 H16 . . 118.2 ?
    C17 C16 H16 . . 118.2 ?
    C18 C17 C16 . . 118.8(5) ?
    C18 C17 H17 . . 120.6 ?
    C16 C17 H17 . . 120.6 ?
    C17 C18 C14 . . 119.3(5) ?
    C17 C18 H18 . . 120.4 ?
    C14 C18 H18 . . 120.4 ?
    O3 C19 N4 . . 124.0(4) ?
    O3 C19 C11 . . 121.6(4) ?
    N4 C19 C11 . . 114.3(4) ?
    C21 C20 C24 . . 117.7(5) ?
    C21 C20 N4 . . 126.6(5) ?
    C24 C20 N4 . . 115.7(4) ?
    C20 C21 C22 . . 118.6(5) ?
    C20 C21 H21 . . 120.7 ?
    C22 C21 H21 . . 120.7 ?
    C23 C22 C21 . . 120.2(5) ?
    C23 C22 H22 . . 119.9 ?
    C21 C22 H22 . . 119.9 ?
    N3 C23 C22 . . 121.8(5) ?
    N3 C23 H23 . . 119.1 ?
    C22 C23 H23 . . 119.1 ?
    N3 C24 C20 . . 123.6(5) ?
    N3 C24 H24 . . 118.2 ?
    C20 C24 H24 . . 118.2 ?
    O4 C25 H25A . . 109.5 ?
    O4 C25 H25B . . 109.5 ?
    H25A C25 H25B . . 109.5 ?
    O4 C25 H25C . . 109.5 ?
    H25A C25 H25C . . 109.5 ?
    H25B C25 H25C . . 109.5 ?
loop_
    _geom_torsion_atom_site_label_1
    _geom_torsion_atom_site_label_2
    _geom_torsion_atom_site_label_3
    _geom_torsion_atom_site_label_4
    _geom_torsion_site_symmetry_1
    _geom_torsion_site_symmetry_2
    _geom_torsion_site_symmetry_3
    _geom_torsion_site_symmetry_4
    _geom_torsion
    _geom_torsion_publ_flag
    Cl1 Hg1 N1 C1 . . . . -74.8(4) ?
    Cl2 Hg1 N1 C1 . . . . 136.9(4) ?
    N3 Hg1 N1 C1 2_676 . . . 34.3(4) ?
    Cl1 Hg1 N1 C5 . . . . 111.1(4) ?
    Cl2 Hg1 N1 C5 . . . . -37.2(4) ?
    N3 Hg1 N1 C5 2_676 . . . -139.8(4) ?
    C5 N1 C1 C2 . . . . 1.7(9) ?
    Hg1 N1 C1 C2 . . . . -172.4(5) ?
    N1 C1 C2 C3 . . . . -2.2(10) ?
    C1 C2 C3 C4 . . . . 1.0(9) ?
    C2 C3 C4 C5 . . . . 0.6(8) ?
    C2 C3 C4 N2 . . . . -179.4(5) ?
    C6 N2 C4 C3 . . . . -20.0(8) ?
    C6 N2 C4 C5 . . . . 160.0(5) ?
    C1 N1 C5 C4 . . . . 0.0(8) ?
    Hg1 N1 C5 C4 . . . . 174.2(4) ?
    C3 C4 C5 N1 . . . . -1.1(8) ?
    N2 C4 C5 N1 . . . . 178.9(5) ?
    C4 N2 C6 O1 . . . . 2.2(9) ?
    C4 N2 C6 C7 . . . . -176.4(5) ?
    O1 C6 C7 C8 . . . . 148.0(5) ?
    N2 C6 C7 C8 . . . . -33.4(7) ?
    O1 C6 C7 C12 . . . . -28.5(7) ?
    N2 C6 C7 C12 . . . . 150.0(5) ?
    C12 C7 C8 C9 . . . . 1.8(7) ?
    C6 C7 C8 C9 . . . . -174.6(5) ?
    C7 C8 C9 C10 . . . . -2.7(7) ?
    C7 C8 C9 C13 . . . . 174.9(4) ?
    C8 C9 C10 C11 . . . . 1.2(7) ?
    C13 C9 C10 C11 . . . . -176.1(5) ?
    C9 C10 C11 C12 . . . . 1.0(7) ?
    C9 C10 C11 C19 . . . . 176.0(4) ?
    C10 C11 C12 C7 . . . . -1.9(7) ?
    C19 C11 C12 C7 . . . . -176.5(5) ?
    C8 C7 C12 C11 . . . . 0.4(8) ?
    C6 C7 C12 C11 . . . . 177.1(4) ?
    C14 N5 C13 O2 . . . . 5.0(9) ?
    C14 N5 C13 C9 . . . . -173.5(5) ?
    C10 C9 C13 O2 . . . . -163.7(5) ?
    C8 C9 C13 O2 . . . . 18.9(8) ?
    C10 C9 C13 N5 . . . . 14.9(8) ?
    C8 C9 C13 N5 . . . . -162.6(5) ?
    C13 N5 C14 C15 . . . . 4.9(9) ?
    C13 N5 C14 C18 . . . . -177.3(5) ?
    C16 N6 C15 C14 . . . . 0.7(8) ?
    C18 C14 C15 N6 . . . . 0.7(8) ?
    N5 C14 C15 N6 . . . . 178.5(5) ?
    C15 N6 C16 C17 . . . . -2.7(9) ?
    N6 C16 C17 C18 . . . . 3.3(10) ?
    C16 C17 C18 C14 . . . . -1.8(9) ?
    C15 C14 C18 C17 . . . . 0.0(8) ?
    N5 C14 C18 C17 . . . . -178.0(5) ?
    C20 N4 C19 O3 . . . . -5.2(9) ?
    C20 N4 C19 C11 . . . . 172.9(5) ?
    C12 C11 C19 O3 . . . . 150.9(5) ?
    C10 C11 C19 O3 . . . . -23.8(7) ?
    C12 C11 C19 N4 . . . . -27.2(7) ?
    C10 C11 C19 N4 . . . . 158.1(4) ?
    C19 N4 C20 C21 . . . . 2.8(9) ?
    C19 N4 C20 C24 . . . . -177.1(5) ?
    C24 C20 C21 C22 . . . . -0.1(8) ?
    N4 C20 C21 C22 . . . . -180.0(5) ?
    C20 C21 C22 C23 . . . . 0.0(9) ?
    C24 N3 C23 C22 . . . . -0.7(9) ?
    Hg1 N3 C23 C22 2_676 . . . 168.6(4) ?
    C21 C22 C23 N3 . . . . 0.4(9) ?
    C23 N3 C24 C20 . . . . 0.6(9) ?
    Hg1 N3 C24 C20 2_676 . . . -169.7(4) ?
    C21 C20 C24 N3 . . . . -0.2(9) ?
    N4 C20 C24 N3 . . . . 179.7(5) ?
loop_
    _geom_hbond_atom_site_label_D
    _geom_hbond_atom_site_label_H
    _geom_hbond_atom_site_label_A
    _geom_hbond_site_symmetry_A
    _geom_hbond_distance_DH
    _geom_hbond_distance_HA
    _geom_hbond_distance_DA
    _geom_hbond_angle_DHA
    O4 H4 N6 1_644 0.82 1.94 2.740(6) 166.7
    N2 H2A Cl1 2_586 0.86 2.64 3.465(4) 162.4
    N5 H5A O1 2_677 0.86 2.42 3.141(6) 141.8
