# Supplementary material for: Bis(μ-N,N′,N′′-tri-3-pyridylpyridine-1,3,5-tricarboxamide-κ2 N:N′)bis­[di­chloridomercury(II)] methanol disolvate
Source: Acta Crystallogr Sect E Struct Rep Online. 2011 Jun 4;67(Pt 7):m859. doi: 10.1107/S160053681102040X (PMC3151944; doi:10.1107/S160053681102040X)
Supplement: Supplementary file 2 [file e-67-0m859-Isup2.hkl]

# 
# h,k,l, Fc-squared, Fo-squared, sigma(Fo-squared) and status flag 
# 
data_I
_shelx_title ' a in P-1' 
_shelx_refln_list_code          4 
_shelx_F_calc_maximum      209.84 
_exptl_crystal_F_000       720.00 
_reflns_d_resolution_high  0.8100 
 
loop_ 
 _symmetry_equiv_pos_as_xyz 
 'x, y, z' 
 '-x, -y, -z' 
 
_cell_length_a     8.6772 
_cell_length_b    12.2430 
_cell_length_c    13.5300 
_cell_angle_alpha  66.810 
_cell_angle_beta   84.660 
_cell_angle_gamma  86.400 
 
_shelx_F_squared_multiplier     1.000 
 
loop_ 
 _refln_index_h 
 _refln_index_k 
 _refln_index_l 
 _refln_F_squared_calc 
 _refln_F_squared_meas 
 _refln_F_squared_sigma 
 _refln_observed_status 
   2   0   0    30049.06    29999.53    183.38 o 
   3   0   0     2064.81     1988.41     29.83 o 
   4   0   0      918.80      845.14     24.90 o 
   5   0   0     1023.93      917.95     26.79 o 
   6   0   0     2422.81     2347.03     70.93 o 
   7   0   0     1083.07     1073.01     89.90 o 
   8   0   0     1091.67     1052.43     78.99 o 
   9   0   0      586.70      571.53     92.43 o 
  10   0   0       13.95       73.44     50.75 o 
 -10   1   0      182.12       94.25     85.83 o 
  -9   1   0     1008.91     1189.27    315.50 o 
  -8   1   0     2640.05     2683.40     86.96 o 
  -7   1   0     1096.49     1005.71     59.72 o 
  -6   1   0      745.74      657.07     24.03 o 
  -5   1   0      903.98      847.33     64.20 o 
  -4   1   0      163.69      166.61     20.85 o 
  -3   1   0     4560.92     4527.06     66.02 o 
  -2   1   0    16283.68    16177.47    105.22 o 
  -1   1   0     9847.31    10013.54     69.35 o 
   1   1   0    13452.32    13112.04    102.72 o 
   2   1   0      125.99      154.57     18.91 o 
   3   1   0      945.20      892.93     18.50 o 
   4   1   0        2.43       20.64      8.53 o 
   5   1   0     2415.87     2378.01     62.87 o 
   6   1   0     2527.32     2442.07     69.22 o 
   7   1   0     2694.91     2558.72     92.33 o 
   8   1   0     2063.44     2201.59    151.12 o 
   9   1   0      750.05      646.22     91.65 o 
  10   1   0      500.92      205.81    261.71 o 
 -10   2   0      295.43      329.77    110.62 o 
  -9   2   0      196.74      376.54    144.77 o 
  -8   2   0     1975.70     1936.57     57.59 o 
  -7   2   0      554.17      564.09     68.43 o 
  -6   2   0     2003.05     1912.70     37.17 o 
  -5   2   0      547.99      526.30     24.11 o 
  -4   2   0       16.97       28.42      9.24 o 
  -3   2   0     5359.62     5458.67     75.39 o 
  -2   2   0     3511.12     3460.49     45.17 o 
  -1   2   0    23000.94    22929.63    218.29 o 
   0   2   0    32958.95    32652.26    244.29 o 
   1   2   0    32882.67    31080.18    329.75 o 
   2   2   0     3443.96     3823.57     50.13 o 
   3   2   0      654.23      670.08     22.23 o 
   4   2   0     1047.20      952.10     37.91 o 
   5   2   0     2826.51     2706.02     76.13 o 
   6   2   0     4030.40     4159.40     98.53 o 
   7   2   0     1456.51     1418.63     44.06 o 
   8   2   0     1269.13     1248.37     53.93 o 
   9   2   0      263.98      209.80     40.12 o 
  10   2   0        7.29       27.84     26.08 o 
 -10   3   0      134.30       78.35     45.37 o 
  -9   3   0      931.32     1123.79    264.98 o 
  -8   3   0     3356.06     3380.28    170.81 o 
  -7   3   0     1945.96     2008.44     68.71 o 
  -6   3   0     1468.37     1385.06     40.87 o 
  -5   3   0     1336.05     1331.95     32.22 o 
  -4   3   0     3131.10     3361.00     73.24 o 
  -3   3   0     4026.13     4278.31     71.69 o 
  -2   3   0     3834.47     3565.95     52.31 o 
  -1   3   0     5764.84     5755.52     76.13 o 
   0   3   0     7385.83     6956.92     95.26 o 
   1   3   0     1413.04     1383.06     29.16 o 
   2   3   0      649.34      582.27     17.77 o 
   3   3   0       35.30       33.67     11.98 o 
   4   3   0       49.20       50.67     14.65 o 
   5   3   0      808.32      761.22     43.26 o 
   6   3   0     2710.12     2544.28     78.07 o 
   7   3   0     1677.25     1546.26     86.25 o 
   8   3   0      814.20      744.24     54.57 o 
   9   3   0      427.59      517.10     68.73 o 
  10   3   0       96.04      130.31     97.06 o 
 -10   4   0      117.64       56.13     81.86 o 
  -9   4   0     1131.29     1028.36    270.83 o 
  -8   4   0      400.52      356.44     94.14 o 
  -7   4   0     3747.00     3746.20    130.40 o 
  -6   4   0     1036.98      936.37     53.29 o 
  -5   4   0     1074.14     1027.73     53.91 o 
  -4   4   0      165.42      172.90     29.86 o 
  -3   4   0     2399.36     2461.17     87.60 o 
  -2   4   0     8537.67     8519.86    113.63 o 
  -1   4   0    13119.87    13484.21    210.37 o 
   0   4   0    12456.76    12197.23    108.28 o 
   1   4   0    15146.95    14945.43    287.27 o 
   2   4   0     7219.88     6982.76    138.28 o 
   3   4   0       50.69       67.35     18.80 o 
   4   4   0     1072.95     1003.82     41.86 o 
   5   4   0      275.64      224.99     36.40 o 
   6   4   0      376.54      345.81     49.66 o 
   7   4   0      669.81      565.01     66.05 o 
   8   4   0      361.48      453.48     59.63 o 
   9   4   0       80.25      125.63     52.15 o 
  10   4   0       12.06       17.87     30.45 o 
  -9   5   0      539.61      388.24    164.18 o 
  -8   5   0     2539.26     2373.83    120.48 o 
  -7   5   0      527.68      645.50    131.30 o 
  -6   5   0     1226.04     1182.01     44.75 o 
  -5   5   0       12.27       39.35     12.44 o 
  -4   5   0      207.22      209.93     31.98 o 
  -3   5   0     3417.94     3125.66     84.81 o 
  -2   5   0    23535.54    24782.01    125.18 o 
  -1   5   0    11006.04    10441.25    167.90 o 
   0   5   0    27690.76    28120.38    376.41 o 
   1   5   0    12272.91    12184.40    377.60 o 
   2   5   0     5862.30     5766.01    155.51 o 
   3   5   0     1851.48     1854.76     75.10 o 
   4   5   0       40.56       50.99     22.99 o 
   5   5   0      762.82      671.19     62.88 o 
   6   5   0     1790.16     1667.46     80.58 o 
   7   5   0     1295.27     1372.68    159.16 o 
   8   5   0      618.26      680.77     90.56 o 
   9   5   0      433.23      333.11     60.40 o 
  10   5   0        2.90       79.85     48.18 o 
  -9   6   0      766.95      558.97    215.64 o 
  -8   6   0     1340.98     1360.60    162.19 o 
  -7   6   0     1854.94     1812.82    139.54 o 
  -6   6   0      954.42     1012.55     36.79 o 
  -5   6   0       87.77       94.74     38.31 o 
  -4   6   0      940.18      950.62     40.58 o 
  -3   6   0     3355.69     3273.78     88.29 o 
  -2   6   0    12148.84    12459.51    198.73 o 
  -1   6   0    14766.11    15253.69    254.00 o 
   0   6   0    11387.19    11393.74    177.06 o 
   1   6   0     5908.83     5957.85    196.83 o 
   2   6   0     3639.43     3731.70    125.24 o 
   3   6   0       46.78       60.96     27.26 o 
   4   6   0      741.02      766.80     61.37 o 
   5   6   0      267.43      333.10     53.21 o 
   6   6   0     3078.15     2935.28    132.71 o 
   7   6   0      570.09      743.81    102.72 o 
   8   6   0      697.43      734.28     74.00 o 
   9   6   0      122.87       51.64     78.58 o 
  -9   7   0      733.28      565.75    250.48 o 
  -8   7   0     1433.57     1396.36    167.63 o 
  -7   7   0     1203.86     1105.68    106.96 o 
  -6   7   0      324.61      339.68     85.72 o 
  -5   7   0      486.36      526.37     69.84 o 
  -4   7   0      604.45      531.91    112.11 o 
  -3   7   0     1298.09     1380.73     69.88 o 
  -2   7   0     4788.93     4926.87    173.32 o 
  -1   7   0     5255.18     5364.16    113.47 o 
   0   7   0     3331.86     3229.31    188.23 o 
   1   7   0     4010.15     4032.77    123.37 o 
   2   7   0       35.32       56.25     23.39 o 
   3   7   0       77.20      141.52     38.15 o 
   4   7   0     1923.84     1823.25    172.31 o 
   5   7   0     2604.30     2486.41     93.44 o 
   6   7   0     1522.49     1740.16    144.34 o 
   7   7   0     1727.92     1953.71    228.80 o 
   8   7   0      197.19      294.03     70.83 o 
   9   7   0      307.20      220.28    112.50 o 
  -8   8   0     1301.68     1329.99    243.58 o 
  -7   8   0      897.49      817.61    151.80 o 
  -6   8   0      441.99      502.04    160.44 o 
  -5   8   0        1.48       30.06     21.42 o 
  -4   8   0      358.50      304.18     68.74 o 
  -3   8   0     2286.47     2224.17    108.38 o 
  -2   8   0     2902.72     2811.43    101.98 o 
  -1   8   0     4949.38     4782.05    146.15 o 
   0   8   0     2906.25     2872.59    103.61 o 
   1   8   0     1847.14     1886.15     82.39 o 
   2   8   0       21.30       44.52     29.34 o 
   3   8   0      147.45      206.93     59.60 o 
   4   8   0      471.08      511.75     67.42 o 
   5   8   0      905.73      871.99    114.85 o 
   6   8   0      534.58      464.95     69.81 o 
   7   8   0      583.63      690.19     83.08 o 
   8   8   0       37.69       96.45     34.75 o 
  -7   9   0      779.46      863.10    240.54 o 
  -6   9   0      402.89      397.74     90.75 o 
  -5   9   0        9.25       43.24     23.28 o 
  -4   9   0       40.31       63.14     33.56 o 
  -3   9   0     1505.44     1547.71    101.63 o 
  -2   9   0     2608.26     2660.22    106.09 o 
  -1   9   0     5095.48     5012.68    319.06 o 
   0   9   0     2860.24     3291.47    137.70 o 
   1   9   0     2189.18     2384.56    172.64 o 
   2   9   0     1647.14     1742.75    109.84 o 
   3   9   0        6.54      140.25     35.34 o 
   4   9   0      151.51      149.92     78.82 o 
   5   9   0      117.73      145.45     57.15 o 
   6   9   0      264.64      293.37     63.13 o 
   7   9   0      117.06      136.64     53.65 o 
   8   9   0      115.90       92.00     65.60 o 
  -7  10   0      286.65      331.50     90.06 o 
  -6  10   0       12.80       74.71     35.97 o 
  -5  10   0        5.06       75.08     43.21 o 
  -4  10   0      762.81      886.88     70.07 o 
  -3  10   0     1758.07     1669.71    132.38 o 
  -2  10   0     2324.08     2539.18    102.29 o 
  -1  10   0     4675.37     4682.21    159.40 o 
   0  10   0     4185.08     4069.35    260.83 o 
   1  10   0     3091.76     3147.68    207.69 o 
   2  10   0      157.74      197.40     51.93 o 
   3  10   0      281.94      316.18     52.93 o 
   4  10   0      121.41      114.11     58.49 o 
   5  10   0       67.54      104.72     34.10 o 
   6  10   0      213.42      192.83     44.32 o 
   7  10   0      153.34      233.64     62.73 o 
  -6  11   0      152.74      127.60     50.98 o 
  -5  11   0        0.13       86.40     29.54 o 
  -4  11   0      268.00      289.78     59.64 o 
  -3  11   0      688.66      620.05     82.42 o 
  -2  11   0     4735.14     4811.41    236.92 o 
  -1  11   0     2207.23     2114.67    205.80 o 
   0  11   0     3843.78     3825.99    121.66 o 
   1  11   0      253.92      369.28     59.97 o 
   2  11   0      367.22      371.95     49.21 o 
   3  11   0        4.42       30.08     21.27 o 
   4  11   0      676.58      705.77     78.84 o 
   5  11   0      116.50       78.43     43.84 o 
   6  11   0      316.66      428.02    110.15 o 
  -5  12   0       17.28       24.17     41.91 o 
  -4  12   0      439.00      311.52     79.52 o 
  -3  12   0      317.79      307.00     68.33 o 
  -2  12   0     1352.61     1764.32    264.98 o 
  -1  12   0     1640.94     1906.89    205.71 o 
   0  12   0     1482.75     1831.07    121.95 o 
   1  12   0      826.95      663.10    139.84 o 
   2  12   0       78.01      139.25     58.79 o 
   3  12   0        2.31        8.97     51.85 o 
   4  12   0      239.04      230.47     49.65 o 
   5  12   0      650.97      703.25     94.59 o 
  -3  13   0      747.13      550.82    204.33 o 
  -2  13   0     1156.54     1036.35    122.77 o 
  -1  13   0     1489.90     1487.47    157.88 o 
   0  13   0      313.73      315.20     64.25 o 
   1  13   0       52.21       91.79     38.91 o 
   2  13   0      185.21       86.67     47.94 o 
   3  13   0      155.38      172.30     38.29 o 
   4  13   0      159.93       67.85     67.54 o 
  -3 -13   1      262.66      374.09    113.43 o 
  -2 -13   1      117.00       80.73     40.29 o 
  -1 -13   1      345.25      504.08     65.52 o 
   0 -13   1        7.44       44.15     25.59 o 
   1 -13   1      145.02      117.78     41.29 o 
   2 -13   1      329.91      125.37     47.58 o 
  -5 -12   1      158.22      201.14     51.18 o 
  -4 -12   1      979.00     1012.93    173.26 o 
  -3 -12   1      558.90      552.99     67.27 o 
  -2 -12   1      224.05      208.95     65.66 o 
  -1 -12   1      297.93      389.38     71.93 o 
   0 -12   1      401.71      272.64     87.58 o 
   1 -12   1       47.96       91.06     40.54 o 
   2 -12   1      992.57      972.42     99.55 o 
   3 -12   1      724.23      628.73     84.49 o 
   4 -12   1     1671.26     1987.86    455.36 o 
  -6 -11   1      122.17       61.25     36.36 o 
  -5 -11   1      129.40      132.72     44.36 o 
  -4 -11   1      715.22      832.69     68.63 o 
  -3 -11   1      347.68      277.69     55.43 o 
  -2 -11   1     1110.15     1142.38     82.29 o 
  -1 -11   1      731.55      707.98     85.66 o 
   0 -11   1      598.22      655.23     68.77 o 
   1 -11   1        3.77       74.77     28.98 o 
   2 -11   1      591.54      600.15     76.59 o 
   3 -11   1      672.32      522.71    127.35 o 
   4 -11   1     1357.59     1160.12    133.66 o 
   5 -11   1     1226.73     1269.56    144.62 o 
  -7 -10   1       62.31       63.66     33.23 o 
  -6 -10   1       91.84      113.80     49.35 o 
  -5 -10   1      150.01      131.36     56.98 o 
  -4 -10   1     1577.39     1883.29     99.84 o 
  -3 -10   1     2254.99     2515.43    116.72 o 
  -2 -10   1      488.89      545.12     77.71 o 
  -1 -10   1     1089.44      979.64     94.90 o 
   0 -10   1      938.71      988.45     68.96 o 
   1 -10   1        6.80       81.10     64.73 o 
   2 -10   1     1471.92     1263.30    172.82 o 
   3 -10   1     1668.38     1638.61    138.74 o 
   4 -10   1     1035.14     1073.16    131.48 o 
   5 -10   1     1691.28     1667.58    216.37 o 
   6 -10   1      495.05      314.44     71.57 o 
  -7  -9   1        3.66       76.49     27.15 o 
  -6  -9   1      327.33      401.64     71.76 o 
  -5  -9   1      153.16      223.20     61.71 o 
  -4  -9   1      824.49      813.78     68.48 o 
  -3  -9   1      989.42     1204.24    107.27 o 
  -2  -9   1     2577.26     2674.00    115.89 o 
  -1  -9   1      424.55      470.60     74.47 o 
   0  -9   1      644.11      874.63     90.78 o 
   1  -9   1      686.54      708.99     76.69 o 
   2  -9   1     3508.62     3482.35    145.20 o 
   3  -9   1     4700.88     4950.17    156.14 o 
   4  -9   1     5248.19     4794.43    186.62 o 
   5  -9   1     2611.39     2596.35    151.30 o 
   6  -9   1     2635.53     2734.09    241.71 o 
   7  -9   1      587.07      498.32     80.67 o 
  -8  -8   1       51.68       60.95     26.92 o 
  -7  -8   1        3.84      102.83     35.81 o 
  -6  -8   1      285.56      262.22     46.35 o 
  -5  -8   1     1195.03     1276.30     77.24 o 
  -4  -8   1     1349.63     1439.45     63.14 o 
  -3  -8   1     6349.99     6600.73    213.99 o 
  -2  -8   1     1731.56     1815.49    128.63 o 
  -1  -8   1     1231.97     1375.37    117.79 o 
   0  -8   1       72.29      106.71     31.28 o 
   1  -8   1      423.90      378.42     50.02 o 
   2  -8   1     5435.00     5042.19    156.02 o 
   3  -8   1     4692.16     4596.15    126.81 o 
   4  -8   1     3641.61     3676.70    139.86 o 
   5  -8   1     3111.29     3112.28    140.89 o 
   6  -8   1     1267.67     1476.41    248.79 o 
   7  -8   1      163.76       98.80     55.31 o 
   8  -8   1       93.33      171.43    120.68 o 
  -9  -7   1       22.28       64.52     30.50 o 
  -8  -7   1        5.17       83.46     32.19 o 
  -7  -7   1      361.45      349.30     60.43 o 
  -6  -7   1      695.15      614.85     69.83 o 
  -5  -7   1     1839.51     1892.25     89.94 o 
  -4  -7   1     1742.15     1821.19    151.98 o 
  -3  -7   1     2732.61     2668.20    101.57 o 
  -2  -7   1     3569.88     3407.31    117.61 o 
  -1  -7   1      443.22      433.04     52.30 o 
   0  -7   1      201.24      227.02     41.53 o 
   1  -7   1      533.97      720.73     52.59 o 
   2  -7   1     6488.81     6429.52    142.62 o 
   3  -7   1     5584.25     5257.79    167.29 o 
   4  -7   1     3824.05     4031.17    127.51 o 
   5  -7   1     3107.17     2930.20    131.55 o 
   6  -7   1      607.92      573.45     56.03 o 
   7  -7   1      481.72      447.14     98.47 o 
   8  -7   1      121.48      184.89     41.55 o 
  -9  -6   1        3.37       73.83     30.59 o 
  -8  -6   1        8.75       45.58     25.39 o 
  -7  -6   1       44.96       97.73     51.33 o 
  -6  -6   1     1168.73     1206.94     60.39 o 
  -5  -6   1     2444.93     2458.96    128.56 o 
  -4  -6   1     5247.00     5340.54    153.43 o 
  -3  -6   1     5176.53     5370.61    159.25 o 
  -2  -6   1     6305.69     6676.01    341.00 o 
  -1  -6   1     2165.91     2173.69     86.10 o 
   0  -6   1        0.30       64.27     34.58 o 
   1  -6   1     1726.25     1713.39     78.96 o 
   2  -6   1     2731.50     2679.76     76.94 o 
   3  -6   1     9437.45     9701.95    190.59 o 
   4  -6   1     2384.58     2471.79    101.61 o 
   5  -6   1     3063.63     3124.98    133.32 o 
   6  -6   1      616.28      685.56     66.33 o 
   7  -6   1       41.99       60.69     30.06 o 
   8  -6   1      190.90      172.75     52.82 o 
   9  -6   1      187.94      167.92    117.87 o 
  -9  -5   1      112.18      109.58     41.86 o 
  -8  -5   1        1.68       66.10     32.32 o 
  -7  -5   1      169.59      232.49     43.85 o 
  -6  -5   1     1026.44     1057.36     83.00 o 
  -5  -5   1     1759.10     1813.12     85.81 o 
  -4  -5   1     1939.09     1968.51     72.81 o 
  -3  -5   1     6404.14     6395.93    162.77 o 
  -2  -5   1     1347.00     1277.70     49.46 o 
  -1  -5   1     1092.68     1149.69     64.82 o 
   0  -5   1      107.19      137.87     34.04 o 
   1  -5   1     1561.20     1593.81     54.43 o 
   2  -5   1     1916.16     1840.29     62.55 o 
   3  -5   1     4013.25     3826.41    137.64 o 
   4  -5   1     3789.01     3842.24     83.26 o 
   5  -5   1     2919.22     2847.80     86.45 o 
   6  -5   1     1444.29     1461.28     60.91 o 
   7  -5   1       69.07       74.94     23.34 o 
   8  -5   1      167.31      122.36     83.96 o 
   9  -5   1      121.64     1100.63    112.03 o 
 -10  -4   1      182.98      384.96     76.24 o 
  -9  -4   1       87.26       43.07     53.68 o 
  -8  -4   1       19.83       62.53     29.75 o 
  -7  -4   1        6.93       34.42     25.48 o 
  -6  -4   1      183.45      242.64     45.42 o 
  -5  -4   1     2120.40     2052.89     67.11 o 
  -4  -4   1     5196.08     5247.43    141.96 o 
  -3  -4   1     1844.41     1735.27     58.78 o 
  -2  -4   1     5686.86     5731.66    109.18 o 
  -1  -4   1      392.07      439.69     18.70 o 
   0  -4   1      955.42      901.28     37.20 o 
   1  -4   1     1660.43     1541.53     42.58 o 
   2  -4   1    16634.09    17131.19    191.86 o 
   3  -4   1    16114.26    17089.23    216.19 o 
   4  -4   1    12209.22    12121.88    194.22 o 
   5  -4   1     5718.02     5880.11    119.38 o 
   6  -4   1     1977.67     1829.26     75.38 o 
   7  -4   1      722.19      734.80     54.62 o 
   8  -4   1      246.41      130.96     75.31 o 
   9  -4   1      145.75      209.32    122.32 o 
  10  -4   1      100.77      109.46     76.71 o 
 -10  -3   1      104.38       76.71     52.62 o 
  -9  -3   1      522.90      598.28    133.78 o 
  -8  -3   1       67.30       63.87     22.07 o 
  -7  -3   1       81.50       42.38     45.61 o 
  -6  -3   1     2346.33     2285.43     78.28 o 
  -5  -3   1     3820.91     3697.52     98.32 o 
  -4  -3   1     6993.99     6782.05     82.27 o 
  -3  -3   1    12525.03    12397.44    168.45 o 
  -2  -3   1     3191.61     3130.09     57.19 o 
  -1  -3   1     5010.26     5078.13     98.13 o 
   0  -3   1      805.04      718.86     26.54 o 
   1  -3   1     2817.47     2751.65     41.15 o 
   2  -3   1     4893.48     4489.83     67.35 o 
   3  -3   1    10179.78    10028.82    118.97 o 
   4  -3   1     9698.96     9766.75    127.33 o 
   5  -3   1     5657.76     5746.87     91.35 o 
   6  -3   1     3384.81     3499.48     72.16 o 
   7  -3   1       54.32      103.09     25.97 o 
   8  -3   1      217.44      179.26     47.82 o 
   9  -3   1      103.89       33.44    106.88 o 
  10  -3   1      458.32      248.38    106.88 o 
 -10  -2   1       90.43       42.80     54.49 o 
  -9  -2   1        2.56       56.75     26.39 o 
  -8  -2   1       24.63       42.14     27.96 o 
  -7  -2   1     1027.81      956.41     52.50 o 
  -6  -2   1     2169.21     2169.16     75.64 o 
  -5  -2   1     6484.94     6355.31    107.77 o 
  -4  -2   1     8910.75     8579.26    119.82 o 
  -3  -2   1    15435.40    15314.37    203.03 o 
  -2  -2   1      585.65      516.65     19.49 o 
  -1  -2   1     4547.05     4491.10     65.97 o 
   0  -2   1       44.35       70.51     11.19 o 
   1  -2   1     2321.02     2246.96     33.29 o 
   2  -2   1    10791.94    10817.70     79.85 o 
   3  -2   1    27859.92    28577.06    372.67 o 
   4  -2   1    11384.03    11934.71    135.91 o 
   5  -2   1     4866.28     5086.76     86.62 o 
   6  -2   1      127.41      133.17     17.80 o 
   7  -2   1      246.62      233.74     35.84 o 
   8  -2   1     1120.28     1074.17     76.56 o 
   9  -2   1      439.67      300.07     91.91 o 
  10  -2   1      310.34      212.36    134.25 o 
  -9  -1   1       27.73       58.27     28.37 o 
  -8  -1   1       43.99       61.73     30.87 o 
  -7  -1   1      989.42     1148.51     71.43 o 
  -6  -1   1     5038.34     5129.93    154.47 o 
  -5  -1   1    16248.87    16638.26    233.71 o 
  -4  -1   1     7038.01     6524.57    104.28 o 
  -3  -1   1    12601.45    12322.53    148.64 o 
  -2  -1   1     4416.53     4404.72     82.56 o 
  -1  -1   1     4787.85     4629.79     73.69 o 
   0  -1   1     2328.35     2335.96     29.88 o 
   1  -1   1     6883.68     7063.80     71.89 o 
   2  -1   1    15112.44    15021.21    101.15 o 
   3  -1   1     9092.60     8976.28    104.28 o 
   4  -1   1     8738.16     8624.60    100.63 o 
   5  -1   1     3282.56     3265.15     81.89 o 
   6  -1   1       26.18       53.22     24.50 o 
   7  -1   1      253.66      222.08     33.29 o 
   8  -1   1      651.48      476.86    141.03 o 
   9  -1   1      350.62      311.36     65.68 o 
  10  -1   1      688.53      651.12    138.69 o 
 -10   0   1        5.28       95.89     57.77 o 
  -9   0   1       12.44        7.03     25.14 o 
  -8   0   1      577.15      610.79     80.15 o 
  -7   0   1      886.38     1065.15     63.80 o 
  -6   0   1     4353.60     4350.35     96.64 o 
  -5   0   1     2282.88     2186.30     58.27 o 
  -4   0   1    10497.69    10555.50    109.60 o 
  -3   0   1     4171.63     4015.53     84.76 o 
  -2   0   1     1052.96     1054.50     21.01 o 
  -1   0   1       12.68       43.06      5.56 o 
   1   0   1     8559.52     8624.47     59.20 o 
   2   0   1    19853.79    20111.66    143.36 o 
   3   0   1    21424.16    22273.50    143.46 o 
   4   0   1     8488.23     8495.48    138.46 o 
   5   0   1     5281.47     5274.61    100.65 o 
   6   0   1      109.65      115.00     19.14 o 
   7   0   1       38.38       37.94     10.94 o 
   8   0   1        7.07       18.16     17.11 o 
   9   0   1      407.73      396.14    110.57 o 
  10   0   1      126.58      106.18     87.70 o 
 -10   1   1      221.66      168.63     82.09 o 
  -9   1   1      139.00      156.93    109.69 o 
  -8   1   1       37.05       38.37     18.67 o 
  -7   1   1       28.97       41.54     16.28 o 
  -6   1   1     2179.92     2154.36     60.33 o 
  -5   1   1     3455.28     3435.19     92.19 o 
  -4   1   1     4057.79     4031.46     86.54 o 
  -3   1   1      207.95      232.73     18.29 o 
  -2   1   1      132.07      150.92     13.36 o 
  -1   1   1     4910.17     4738.42     74.05 o 
   1   1   1    13051.55    12956.12     93.38 o 
   2   1   1    20186.46    19392.84    156.62 o 
   3   1   1    13862.68    13689.52     94.82 o 
   4   1   1     6080.05     5665.24     94.08 o 
   5   1   1     2456.17     2404.36     67.24 o 
   6   1   1      238.03      195.47     32.41 o 
   7   1   1      133.77      120.79     21.53 o 
   8   1   1       11.00       -1.40     52.86 o 
   9   1   1      362.78      345.00     88.01 o 
  10   1   1      420.81      342.16    183.13 o 
 -10   2   1      330.05      139.39     81.39 o 
  -9   2   1       48.33      131.44    101.50 o 
  -8   2   1      280.70      175.30     35.58 o 
  -7   2   1      711.60      731.22     74.45 o 
  -6   2   1     2802.41     2693.51    108.40 o 
  -5   2   1     3991.31     4009.73     87.08 o 
  -4   2   1     5919.97     5718.34     97.82 o 
  -3   2   1    11855.58    11945.85    142.51 o 
  -2   2   1     3821.89     3907.62     62.70 o 
  -1   2   1     1785.74     1812.30     25.18 o 
   0   2   1      242.58      255.33     10.46 o 
   1   2   1    12596.52    12551.85    115.55 o 
   2   2   1    44031.16    42561.21    367.87 o 
   3   2   1     3069.20     2857.44     45.10 o 
   4   2   1    12922.00    13232.82    241.50 o 
   5   2   1     2023.63     1955.82     63.50 o 
   6   2   1     1816.59     1918.39     64.58 o 
   7   2   1      156.97       90.55     18.22 o 
   8   2   1       11.41       64.39     26.63 o 
   9   2   1       21.08        0.70     29.47 o 
  10   2   1      225.38      180.79    167.57 o 
 -10   3   1      262.41      132.84     95.42 o 
  -9   3   1      106.33      134.25    105.48 o 
  -8   3   1       33.18       43.73     24.91 o 
  -7   3   1     1303.58     1274.38     87.55 o 
  -6   3   1     4041.73     3987.39     74.86 o 
  -5   3   1     9923.60     9849.65    143.11 o 
  -4   3   1     8735.61     8614.43     96.81 o 
  -3   3   1    16841.21    17273.10    210.09 o 
  -2   3   1     2138.19     2081.25     34.15 o 
  -1   3   1     5065.22     5322.09     69.68 o 
   0   3   1       73.51      115.43     15.15 o 
   1   3   1     2988.19     2751.21     40.69 o 
   2   3   1    20064.81    19618.53    160.54 o 
   3   3   1     9384.34     9041.97    179.17 o 
   4   3   1     2791.73     2768.84     69.82 o 
   5   3   1     2398.16     2428.61     54.72 o 
   6   3   1      314.53      317.09     48.17 o 
   7   3   1        1.83       38.15     17.95 o 
   8   3   1       44.60       84.10     81.04 o 
   9   3   1      869.40      735.45     96.65 o 
  10   3   1      372.34      514.15    172.02 o 
 -10   4   1       24.70      117.64     71.80 o 
  -9   4   1        9.23       45.37     52.39 o 
  -8   4   1      836.73      825.56    136.16 o 
  -7   4   1     3146.81     2816.82    163.92 o 
  -6   4   1     3322.84     3274.82     74.63 o 
  -5   4   1     8723.48     8513.91    169.65 o 
  -4   4   1     9833.19     9781.83    135.58 o 
  -3   4   1     7488.79     7709.88    108.32 o 
  -2   4   1    11830.30    12650.46    156.75 o 
  -1   4   1       10.99       18.48      9.46 o 
   0   4   1      460.45      422.26     25.57 o 
   1   4   1    20472.15    20615.65    147.07 o 
   2   4   1    15724.71    15491.50    196.24 o 
   3   4   1    11590.58    11325.45    145.87 o 
   4   4   1      722.93      676.81     33.33 o 
   5   4   1     2894.06     2871.79     79.53 o 
   6   4   1      108.70       96.85     22.28 o 
   7   4   1       71.56       74.68     18.95 o 
   8   4   1      475.41      435.79     67.01 o 
   9   4   1      121.59      189.22    104.89 o 
  10   4   1      203.73      167.98     40.47 o 
  -9   5   1        0.06       97.29     46.54 o 
  -8   5   1       65.72      112.71     43.52 o 
  -7   5   1     2569.16     2501.79    123.10 o 
  -6   5   1     6856.00     7080.13    202.37 o 
  -5   5   1     3146.39     3089.36     87.97 o 
  -4   5   1     8277.31     8275.72    121.98 o 
  -3   5   1     3148.18     3230.11     95.84 o 
  -2   5   1     1102.57     1163.11     53.17 o 
  -1   5   1     9095.09     9550.13    138.83 o 
   0   5   1     2581.11     2661.17     53.10 o 
   1   5   1    17308.66    17140.48    272.99 o 
   2   5   1     8970.53     8996.09    253.21 o 
   3   5   1    15760.65    15592.29    241.28 o 
   4   5   1     1563.14     1395.63     50.76 o 
   5   5   1     2519.96     2626.58    105.73 o 
   6   5   1      234.10      207.39     47.48 o 
   7   5   1       13.97       10.90     17.95 o 
   8   5   1      223.87      127.60     49.60 o 
   9   5   1      225.49      259.23     63.72 o 
  10   5   1      343.47      210.21     61.32 o 
  -9   6   1        2.80       64.78     46.31 o 
  -8   6   1       61.26       60.81     51.69 o 
  -7   6   1      621.88      535.46     90.51 o 
  -6   6   1      741.98      800.66    128.78 o 
  -5   6   1     2913.76     2944.18     91.52 o 
  -4   6   1      869.22      866.49     32.80 o 
  -3   6   1     3532.12     3534.32    156.26 o 
  -2   6   1       30.07       20.34     14.05 o 
  -1   6   1      114.42      127.79     21.69 o 
   0   6   1     7447.77     7655.97    138.22 o 
   1   6   1     6805.06     6958.89    140.99 o 
   2   6   1     9331.26     9500.24    355.97 o 
   3   6   1     4763.86     4706.00    126.78 o 
   4   6   1     2147.77     2134.80    101.53 o 
   5   6   1      135.54      146.99     39.01 o 
   6   6   1      548.27      706.35     77.41 o 
   7   6   1      131.86      113.60     26.63 o 
   8   6   1       82.35      110.87     26.59 o 
   9   6   1      369.34      348.01     82.09 o 
  -9   7   1       32.95       58.24     49.82 o 
  -8   7   1       19.58       70.02     44.24 o 
  -7   7   1     1882.44     2045.25    138.37 o 
  -6   7   1     2487.76     2506.90    148.74 o 
  -5   7   1     3526.35     3350.96    152.13 o 
  -4   7   1     1617.78     1560.84     41.09 o 
  -3   7   1     2082.46     2076.98    107.52 o 
  -2   7   1      172.40      147.90     29.97 o 
  -1   7   1     1937.93     2011.92     82.94 o 
   0   7   1     4554.97     4989.11    135.10 o 
   1   7   1     2508.84     2420.99     90.97 o 
   2   7   1     5422.30     5000.19    151.16 o 
   3   7   1     1908.64     1828.73     84.35 o 
   4   7   1     1766.44     1844.95     95.06 o 
   5   7   1      629.50      689.96     82.99 o 
   6   7   1       13.52       71.70     26.65 o 
   7   7   1       19.09       24.52     23.86 o 
   8   7   1      101.61       75.84     31.81 o 
   9   7   1       48.98       92.03     40.44 o 
  -8   8   1      311.85      393.61     93.39 o 
  -7   8   1      735.77      701.95    259.96 o 
  -6   8   1     3093.68     3132.93    334.68 o 
  -5   8   1     2917.67     2792.85    114.95 o 
  -4   8   1     4970.56     4623.61    243.31 o 
  -3   8   1     4296.63     4307.60    194.48 o 
  -2   8   1     1491.57     1421.78     74.74 o 
  -1   8   1      517.32      511.84     44.37 o 
   0   8   1      189.75      198.93     38.05 o 
   1   8   1     2546.13     2685.98     97.63 o 
   2   8   1     1671.55     1598.90     59.82 o 
   3   8   1     3505.11     3574.98    146.67 o 
   4   8   1     1000.49      955.53     78.82 o 
   5   8   1      349.49      213.59     50.90 o 
   6   8   1      109.32       88.53     40.95 o 
   7   8   1       47.08       75.56     22.87 o 
   8   8   1      100.30      136.12     73.44 o 
   9   8   1      181.96      114.79     44.92 o 
  -8   9   1      365.29      273.77    187.22 o 
  -7   9   1     1661.41     1645.46    227.56 o 
  -6   9   1     3192.74     3179.49    192.72 o 
  -5   9   1     4376.77     4758.95    181.45 o 
  -4   9   1     3146.94     2961.60    116.64 o 
  -3   9   1     2271.90     2174.07    106.57 o 
  -2   9   1      438.14      378.45     62.23 o 
  -1   9   1      153.38      181.55     48.39 o 
   0   9   1      818.50      911.18     62.00 o 
   1   9   1     4058.12     4066.93    128.93 o 
   2   9   1     1882.17     1779.23     99.66 o 
   3   9   1     2533.75     2666.05     94.43 o 
   4   9   1     1061.66     1026.02     98.79 o 
   5   9   1      341.19      369.08     50.78 o 
   6   9   1        0.82       74.16     32.77 o 
   7   9   1       48.09       58.35     26.54 o 
   8   9   1       85.52       47.50     32.35 o 
  -7  10   1     1448.89     1326.29    324.62 o 
  -6  10   1     1455.56     1703.14    214.77 o 
  -5  10   1     2054.95     1902.83    153.54 o 
  -4  10   1      828.32      777.84     97.40 o 
  -3  10   1     1051.15      992.53     51.47 o 
  -2  10   1       25.75       28.88     26.04 o 
  -1  10   1     1302.48     1267.03     57.90 o 
   0  10   1     1245.14     1319.10     86.71 o 
   1  10   1     3882.74     4244.66    159.64 o 
   2  10   1     4873.55     4973.78    202.91 o 
   3  10   1     2682.45     2723.42    127.80 o 
   4  10   1      938.14     1060.72    173.44 o 
   5  10   1      723.83      678.67     87.53 o 
   6  10   1        5.60       26.51     23.63 o 
   7  10   1       12.46       33.59     19.85 o 
  -6  11   1     1073.08      838.80    212.28 o 
  -5  11   1     1125.67     1217.37    301.59 o 
  -4  11   1      975.92      810.70    228.60 o 
  -3  11   1      105.31       90.48     31.32 o 
  -2  11   1        0.42        8.59     28.48 o 
  -1  11   1      843.18      768.75     94.72 o 
   0  11   1     1593.19     1557.65    147.91 o 
   1  11   1     2651.51     2804.29    144.85 o 
   2  11   1     2294.69     2509.62    158.97 o 
   3  11   1     1488.55     1536.99    125.31 o 
   4  11   1      426.78      443.13     55.51 o 
   5  11   1        3.38       68.55     37.99 o 
   6  11   1        8.63       50.54     37.79 o 
   7  11   1      112.80       54.22     32.75 o 
  -5  12   1      452.78      386.20    157.09 o 
  -4  12   1      204.91      161.24     87.94 o 
  -3  12   1      213.48      178.39     56.22 o 
  -2  12   1      113.24       59.80     36.89 o 
  -1  12   1      333.61      213.91     50.20 o 
   0  12   1      871.05      845.15     97.47 o 
   1  12   1      832.33     1012.70    135.50 o 
   2  12   1     1317.46     1164.16    127.47 o 
   3  12   1      724.16      559.28    109.13 o 
   4  12   1       11.10      102.66     38.92 o 
   5  12   1      126.62      119.03     36.92 o 
   6  12   1        1.48       10.22     43.12 o 
  -4  13   1      479.01      407.49    100.84 o 
  -3  13   1      861.93      523.41    169.32 o 
  -2  13   1      144.87       51.50     34.47 o 
  -1  13   1       36.88       85.10     42.12 o 
   0  13   1      230.45      219.24     39.49 o 
   1  13   1      396.28      378.90     71.33 o 
   2  13   1      476.62      562.74    113.62 o 
   3  13   1      224.36      220.63     58.20 o 
   4  13   1      120.67      181.83     57.39 o 
  -1  14   1       55.52       57.41     62.60 o 
   0  14   1      358.34      305.03     61.54 o 
   1  14   1      457.29      503.61    182.10 o 
   2  14   1      733.09      712.19    170.01 o 
  -1 -13   2      305.29      373.88     72.30 o 
   0 -13   2       82.10      128.22     34.06 o 
  -4 -12   2      128.80      222.17     52.18 o 
  -3 -12   2        7.44      103.64     45.43 o 
  -2 -12   2      254.02      138.27     37.90 o 
  -1 -12   2      928.18      955.75    172.13 o 
   0 -12   2     1081.16     1276.49    244.75 o 
   1 -12   2     1208.47     1156.23    184.82 o 
   2 -12   2      503.64      387.93     91.26 o 
   3 -12   2      453.19      309.17     64.29 o 
  -5 -11   2      196.64      172.02     73.62 o 
  -4 -11   2        1.20       42.43     32.95 o 
  -3 -11   2      119.33      110.27     44.10 o 
  -2 -11   2      696.87      634.12     81.41 o 
  -1 -11   2      334.02      519.79     72.24 o 
   0 -11   2     1088.88     1248.94    101.50 o 
   1 -11   2     1146.36      969.58    184.97 o 
   2 -11   2      843.18      677.94    144.35 o 
   3 -11   2      661.87      475.96     90.73 o 
   4 -11   2       21.45        9.22     22.55 o 
   5 -11   2      138.41      167.22     62.21 o 
  -6 -10   2       59.31       55.05     33.98 o 
  -5 -10   2      182.99      164.48     39.28 o 
  -4 -10   2      319.95      387.96     59.35 o 
  -3 -10   2      163.17      221.66     44.95 o 
  -2 -10   2     3543.63     3885.66    120.46 o 
  -1 -10   2     3881.43     4059.18    202.53 o 
   0 -10   2     3465.25     3443.18    172.32 o 
   1 -10   2     6885.15     6689.38    225.72 o 
   2 -10   2     2935.70     2629.62    107.91 o 
   3 -10   2      329.81      332.99     64.14 o 
   4 -10   2        4.64       32.53     30.15 o 
   5 -10   2      705.87      713.48    183.48 o 
   6 -10   2      702.47      602.31    202.69 o 
  -7  -9   2       76.22      107.94     31.50 o 
  -6  -9   2      154.77      143.37     49.12 o 
  -5  -9   2        4.77       76.65     35.17 o 
  -4  -9   2      100.72      204.71    108.17 o 
  -3  -9   2     1981.75     2065.73    105.85 o 
  -2  -9   2     1248.51     1402.19    107.73 o 
  -1  -9   2     2856.60     2667.09    194.30 o 
   0  -9   2     2798.38     2786.19    122.17 o 
   1  -9   2     1921.34     2117.64    118.00 o 
   2  -9   2     2631.88     2414.57    108.21 o 
   3  -9   2       16.98       47.72     28.51 o 
   4  -9   2       11.65       47.93     25.48 o 
   5  -9   2     1361.12     1262.66    200.81 o 
   6  -9   2     1673.46     1811.50    205.35 o 
   7  -9   2     1253.36     1201.18    193.08 o 
  -8  -8   2       84.30       26.22     32.08 o 
  -7  -8   2      348.29      226.51     58.22 o 
  -6  -8   2      122.11      157.99     55.37 o 
  -5  -8   2        2.81       71.69     29.75 o 
  -4  -8   2        3.73       76.58     56.09 o 
  -3  -8   2      980.82     1005.19     59.01 o 
  -2  -8   2     1647.60     1742.36    100.55 o 
  -1  -8   2     2531.20     2814.02    128.92 o 
   0  -8   2     2045.28     2206.23    107.73 o 
   1  -8   2     2534.34     2562.03    127.51 o 
   2  -8   2     2245.37     2267.47    157.87 o 
   3  -8   2      317.19      249.00     43.44 o 
   4  -8   2     2214.16     2109.80     90.34 o 
   5  -8   2     1087.23     1077.82    140.86 o 
   6  -8   2     2161.96     2182.19    275.86 o 
   7  -8   2     1416.26     1350.31    230.44 o 
   8  -8   2      601.02      625.16    164.65 o 
  -8  -7   2      293.81      250.71     41.30 o 
  -7  -7   2      398.89      360.62     65.86 o 
  -6  -7   2      706.01      982.26    101.09 o 
  -5  -7   2       13.41      202.77     52.20 o 
  -4  -7   2       12.56       31.34     30.11 o 
  -3  -7   2      281.99      486.63     91.55 o 
  -2  -7   2     1269.87     1359.70     68.62 o 
  -1  -7   2     2288.82     2402.19     93.42 o 
   0  -7   2     3242.62     3283.28    136.36 o 
   1  -7   2     2522.88     2502.60     96.58 o 
   2  -7   2     1309.20     1229.81     98.20 o 
   3  -7   2        7.61       85.81     30.68 o 
   4  -7   2      560.62      566.15     85.13 o 
   5  -7   2     2426.95     2395.76    145.88 o 
   6  -7   2     1652.94     1595.31    100.82 o 
   7  -7   2     2214.03     2127.27    203.54 o 
   8  -7   2      890.32      703.97    274.11 o 
  -9  -6   2      121.36      139.16     40.83 o 
  -8  -6   2      626.25      547.09     88.03 o 
  -7  -6   2      419.84      451.08     56.97 o 
  -6  -6   2      793.54      687.36    117.48 o 
  -5  -6   2       49.11       62.49     30.93 o 
  -4  -6   2       10.97       31.60     25.07 o 
  -3  -6   2      843.56      953.32     76.47 o 
  -2  -6   2     2995.45     3205.33     95.74 o 
  -1  -6   2     7208.93     7188.98    143.05 o 
   0  -6   2     5002.65     4930.15    135.25 o 
   1  -6   2     8333.32     8542.39    173.22 o 
   2  -6   2     4745.54     4756.63    146.72 o 
   3  -6   2      859.19      855.37     91.32 o 
   4  -6   2      646.68      541.32    112.78 o 
   5  -6   2      575.92      592.19     50.30 o 
   6  -6   2      526.17      626.92     52.20 o 
   7  -6   2     1048.70     1082.48    138.65 o 
   8  -6   2      441.65      385.20    159.04 o 
   9  -6   2      335.74      378.18    187.10 o 
  -9  -5   2      114.35      142.11     49.95 o 
  -8  -5   2       67.14       90.20     27.60 o 
  -7  -5   2     1504.70     1301.75    150.38 o 
  -6  -5   2      249.76      219.84     41.21 o 
  -5  -5   2       82.19      123.25     29.34 o 
  -4  -5   2      851.86      860.88     59.43 o 
  -3  -5   2     2632.39     2451.54     95.43 o 
  -2  -5   2     4302.09     4437.50    146.44 o 
  -1  -5   2    22968.37    24025.88    337.46 o 
   0  -5   2    12257.97    12232.92    219.60 o 
   1  -5   2    14117.52    14869.45    243.12 o 
   2  -5   2     4740.08     4628.94    215.21 o 
   3  -5   2      266.25      301.21     57.96 o 
   4  -5   2      589.29      653.69     65.10 o 
   5  -5   2     1252.01     1215.73     67.86 o 
   6  -5   2     2589.41     2366.15    107.16 o 
   7  -5   2     2009.69     1993.28     54.51 o 
   8  -5   2     1171.17     1427.13    214.23 o 
   9  -5   2      267.93       42.10     87.94 o 
  -9  -4   2      253.05      315.05     58.33 o 
  -8  -4   2      775.43     1066.14    116.35 o 
  -7  -4   2      740.16      843.37    176.70 o 
  -6  -4   2      295.23      310.70     52.39 o 
  -5  -4   2       71.96      123.62     36.36 o 
  -4  -4   2     1185.78     1167.32     50.13 o 
  -3  -4   2     7052.72     7527.32    141.43 o 
  -2  -4   2    12165.23    11721.77    160.52 o 
  -1  -4   2    19446.94    20007.80    297.27 o 
   0  -4   2    18641.04    18481.46    263.51 o 
   1  -4   2    10702.97    10645.72    146.55 o 
   2  -4   2     1625.93     1492.86     47.17 o 
   3  -4   2      255.98      351.56     35.19 o 
   4  -4   2     1020.58     1029.09     36.05 o 
   5  -4   2     5465.60     5546.76    121.27 o 
   6  -4   2     1940.07     2119.86     78.07 o 
   7  -4   2     3161.08     3132.55    106.81 o 
   8  -4   2     1560.08     1617.50    360.17 o 
   9  -4   2      662.69      818.81    302.87 o 
 -10  -3   2      187.56      176.34     46.07 o 
  -9  -3   2      895.92      892.01    132.38 o 
  -8  -3   2      143.27      113.97     50.24 o 
  -7  -3   2     1597.65     1460.18     65.67 o 
  -6  -3   2      797.40      834.18     64.06 o 
  -5  -3   2       27.56       62.96     53.43 o 
  -4  -3   2      378.70      434.80     47.19 o 
  -3  -3   2     2498.49     2277.79     56.56 o 
  -2  -3   2     9354.64     9122.04    150.73 o 
  -1  -3   2     8784.97     8271.99    145.14 o 
   0  -3   2    14216.70    13940.73    132.82 o 
   1  -3   2      829.43      818.08     33.63 o 
   2  -3   2     3374.03     3552.99     78.55 o 
   3  -3   2     8110.97     8649.52    188.37 o 
   4  -3   2      999.14      968.79     39.05 o 
   5  -3   2     8360.11     8506.13    134.10 o 
   6  -3   2     4058.06     4207.77    107.83 o 
   7  -3   2     4336.30     4312.67    150.42 o 
   8  -3   2     1327.45     1245.26    112.26 o 
   9  -3   2      184.12      285.10    126.53 o 
  10  -3   2      230.57      188.51     73.44 o 
 -10  -2   2       81.91      149.68     61.98 o 
  -9  -2   2      314.38      307.69     62.99 o 
  -8  -2   2      759.03      728.11     63.16 o 
  -7  -2   2      806.44      809.38     44.13 o 
  -6  -2   2      450.30      443.78     55.20 o 
  -5  -2   2      498.53      529.74     84.95 o 
  -4  -2   2      674.62      616.29     34.66 o 
  -3  -2   2     7819.81     8048.42    110.80 o 
  -2  -2   2     5671.99     5592.21     86.40 o 
  -1  -2   2     9556.94     9237.78    108.07 o 
   0  -2   2     4860.17     4629.38     60.28 o 
   1  -2   2     1848.92     1755.02     37.06 o 
   2  -2   2       72.28       73.52     12.01 o 
   3  -2   2     1717.94     1668.34     45.52 o 
   4  -2   2     4539.49     4499.12     84.13 o 
   5  -2   2     3053.83     3116.02     65.57 o 
   6  -2   2     6286.04     6526.76    124.12 o 
   7  -2   2     1401.71     1508.38     57.73 o 
   8  -2   2     1459.73     1680.51    106.13 o 
   9  -2   2      311.63      375.84    203.01 o 
  10  -2   2       27.81       -9.36     68.76 o 
 -10  -1   2      289.85      201.14     55.20 o 
  -9  -1   2      466.91      485.53     76.01 o 
  -8  -1   2     1589.52     1593.18     99.87 o 
  -7  -1   2      719.78      671.74     45.79 o 
  -6  -1   2     1391.52     1447.73     51.93 o 
  -5  -1   2        2.07       54.27     21.50 o 
  -4  -1   2      329.60      319.76     27.99 o 
  -3  -1   2     5091.66     4895.40     76.48 o 
  -2  -1   2    15755.65    15386.55    138.20 o 
  -1  -1   2    20668.89    19853.61    138.19 o 
   0  -1   2     4979.22     4817.02    104.26 o 
   1  -1   2    16103.67    16089.54    108.74 o 
   2  -1   2      535.91      502.51     21.18 o 
   3  -1   2     2263.95     2255.92     39.27 o 
   4  -1   2     2498.47     2685.65     51.34 o 
   5  -1   2      922.59      941.97     47.28 o 
   6  -1   2     2527.46     2548.95     71.73 o 
   7  -1   2     2254.49     2271.01     72.72 o 
   8  -1   2      228.37      199.31     53.90 o 
   9  -1   2       89.36      141.93     41.25 o 
  10  -1   2       69.72       60.11     61.04 o 
 -10   0   2       88.67      105.48     56.36 o 
  -9   0   2      436.75      317.61    152.25 o 
  -8   0   2       71.57       79.54     37.62 o 
  -7   0   2     1172.46     1148.19     99.48 o 
  -6   0   2      309.23      318.47     42.19 o 
  -5   0   2     1253.49     1374.09     51.26 o 
  -4   0   2     1881.57     1831.82     40.00 o 
  -3   0   2     7558.17     7259.23    102.76 o 
  -2   0   2    16134.29    15722.73    232.83 o 
  -1   0   2    23194.48    22895.92    171.94 o 
   0   0   2    10500.37    10365.42     72.86 o 
   1   0   2    23265.99    22842.84    239.92 o 
   2   0   2    22018.94    22694.02    170.02 o 
   3   0   2      146.27      132.70     16.96 o 
   4   0   2      861.50      924.92     24.53 o 
   5   0   2     2269.59     2307.99     85.06 o 
   6   0   2     1358.14     1339.02     53.78 o 
   7   0   2     2340.90     2300.88     83.52 o 
   8   0   2      615.55      603.76    177.28 o 
   9   0   2      107.29       55.00     64.20 o 
  10   0   2        8.82       31.57     68.53 o 
 -10   1   2      253.05       59.64     60.57 o 
  -9   1   2     1014.78      788.87    336.78 o 
  -8   1   2     1870.03     1861.85     54.98 o 
  -7   1   2     2016.75     1979.20     76.68 o 
  -6   1   2      299.88      287.15     42.79 o 
  -5   1   2       81.84      111.88     18.04 o 
  -4   1   2     8818.16     9234.87     98.67 o 
  -3   1   2     6819.58     6394.87     76.14 o 
  -2   1   2    29913.87    29966.36    224.80 o 
  -1   1   2    38609.32    38257.42    441.22 o 
   0   1   2     7648.66     7515.21     50.99 o 
   1   1   2     7868.72     7755.51     56.00 o 
   2   1   2       83.31      110.87     28.93 o 
   3   1   2      106.39      133.35     23.78 o 
   4   1   2     2622.46     2589.44     74.75 o 
   5   1   2     8009.26     7976.81    142.49 o 
   6   1   2     5344.66     5379.22    124.70 o 
   7   1   2     2498.96     2537.87     87.26 o 
   8   1   2     1389.04     1532.35    119.75 o 
   9   1   2      327.29      307.63     99.63 o 
  10   1   2       72.98      178.92     69.70 o 
 -10   2   2      523.63      580.02    254.23 o 
  -9   2   2      886.41      836.12    333.51 o 
  -8   2   2      618.50      573.76     87.49 o 
  -7   2   2      706.73      744.40     41.74 o 
  -6   2   2      660.18      674.72     60.37 o 
  -5   2   2      403.20      402.25     36.34 o 
  -4   2   2     3055.82     2886.20     55.16 o 
  -3   2   2     5641.74     5468.57     73.10 o 
  -2   2   2    11003.18    10976.76     98.16 o 
  -1   2   2    17747.88    17881.56    113.86 o 
   0   2   2    13753.73    13985.55    107.19 o 
   1   2   2     4817.77     4662.01     55.61 o 
   2   2   2    36193.11    37429.60    363.49 o 
   3   2   2     3479.29     3397.83     54.10 o 
   4   2   2     9714.08     9723.68    128.03 o 
   5   2   2     8632.94     8615.22    140.94 o 
   6   2   2     4751.89     4883.11     93.58 o 
   7   2   2     2782.34     2777.96     94.91 o 
   8   2   2     1396.53     1285.20    136.88 o 
   9   2   2      103.87      111.78     90.16 o 
  10   2   2        0.81        6.84     20.20 o 
 -10   3   2      312.19      297.03    158.34 o 
  -9   3   2     1409.51     1221.78    479.45 o 
  -8   3   2     1050.60     1187.64     88.17 o 
  -7   3   2     2129.68     1904.31     85.89 o 
  -6   3   2      730.15      700.86     36.92 o 
  -5   3   2      645.20      598.24     23.70 o 
  -4   3   2     4282.34     4480.09    138.47 o 
  -3   3   2     8185.67     8467.86    130.47 o 
  -2   3   2     7925.45     7803.69     74.29 o 
  -1   3   2     6021.62     6011.85     69.11 o 
   0   3   2    18304.49    18272.27    126.36 o 
   1   3   2     7435.45     7501.89     66.19 o 
   2   3   2     4168.13     4344.44     62.37 o 
   3   3   2     5728.03     5593.26     82.61 o 
   4   3   2    11531.37    11782.74    250.08 o 
   5   3   2     3800.13     3685.64    100.01 o 
   6   3   2     5639.18     5820.54    112.68 o 
   7   3   2      542.58      672.37     79.37 o 
   8   3   2      649.68      754.71     73.20 o 
   9   3   2       67.93      119.32     45.36 o 
  10   3   2       21.05       39.75     23.56 o 
 -10   4   2      485.52      443.90    150.62 o 
  -9   4   2      300.88      407.18    111.79 o 
  -8   4   2     1199.41     1168.73    100.49 o 
  -7   4   2      116.76      137.98     39.17 o 
  -6   4   2        2.62       55.13     27.64 o 
  -5   4   2      925.29      850.91    112.73 o 
  -4   4   2     6432.62     6716.16    190.18 o 
  -3   4   2     6924.23     6930.73    191.93 o 
  -2   4   2    16236.78    16619.39    183.88 o 
  -1   4   2     7914.88     7895.76     96.31 o 
   0   4   2    17488.12    17267.22    130.43 o 
   1   4   2    11775.33    11462.18    100.46 o 
   2   4   2     5371.10     5272.77     75.28 o 
   3   4   2      209.94      205.05     26.67 o 
   4   4   2     5487.65     5617.90    128.18 o 
   5   4   2     3225.65     3143.63     85.31 o 
   6   4   2      992.05     1011.15     44.09 o 
   7   4   2      447.51      463.70     50.64 o 
   8   4   2      192.73      176.19     76.48 o 
   9   4   2       21.24       57.34     45.61 o 
  10   4   2        1.81       86.20     41.86 o 
  -9   5   2      193.55      122.32     60.11 o 
  -8   5   2     1211.16     1161.24     97.92 o 
  -7   5   2      201.69      144.36     48.30 o 
  -6   5   2     1268.66     1137.96    169.21 o 
  -5   5   2     1778.44     1915.47    183.36 o 
  -4   5   2     3337.31     3188.65    116.31 o 
  -3   5   2     8430.50     8391.47    163.11 o 
  -2   5   2     4442.06     4120.54     81.85 o 
  -1   5   2    16992.07    17665.43    239.21 o 
   0   5   2     9434.68     9622.20    140.75 o 
   1   5   2     2430.13     2238.75     50.17 o 
   2   5   2       74.86       86.79     17.21 o 
   3   5   2     1781.27     1825.49     61.82 o 
   4   5   2     1806.77     1766.05     57.45 o 
   5   5   2     1100.68     1106.33     62.90 o 
   6   5   2      446.91      453.84     53.14 o 
   7   5   2      650.61      627.30     48.68 o 
   8   5   2      135.75      100.20     47.30 o 
   9   5   2       65.03       81.19     51.68 o 
  10   5   2        2.39       72.22     76.24 o 
  -9   6   2      505.23      372.33    225.46 o 
  -8   6   2      538.83      625.14     60.34 o 
  -7   6   2      763.88      758.41    174.91 o 
  -6   6   2      642.75      619.34    110.42 o 
  -5   6   2       45.61       63.52     28.77 o 
  -4   6   2     2308.16     2448.35    126.42 o 
  -3   6   2     8381.90     8863.34    138.99 o 
  -2   6   2     6254.09     6022.42    123.54 o 
  -1   6   2    10883.88    11155.39    164.60 o 
   0   6   2     8830.89     9063.82    225.39 o 
   1   6   2     2260.50     2285.84     74.73 o 
   2   6   2     1164.23     1138.68     49.46 o 
   3   6   2      841.25      876.35     95.42 o 
   4   6   2     1138.28     1055.91     49.63 o 
   5   6   2     4013.94     4010.17    129.84 o 
   6   6   2      871.80      848.43     75.16 o 
   7   6   2      719.48      834.73     82.15 o 
   8   6   2      367.08      481.62     75.08 o 
   9   6   2       42.06      116.51     75.31 o 
  10   6   2        3.74       63.51     33.77 o 
  -9   7   2      821.05      570.43    283.93 o 
  -8   7   2      705.44      796.33    103.00 o 
  -7   7   2     1098.26     1139.57    130.65 o 
  -6   7   2      607.58      662.50    104.61 o 
  -5   7   2      836.76      816.67    134.18 o 
  -4   7   2     2525.51     2456.48     72.50 o 
  -3   7   2     4543.77     4600.42    100.50 o 
  -2   7   2     7154.05     6801.69    116.99 o 
  -1   7   2     5186.12     5086.98    144.41 o 
   0   7   2     8584.53     8655.50    167.05 o 
   1   7   2       55.42       69.39     35.54 o 
   2   7   2       82.98       63.91     25.34 o 
   3   7   2     2743.82     2626.97     72.04 o 
   4   7   2     3607.56     3426.12    174.21 o 
   5   7   2     2599.84     2448.01    136.71 o 
   6   7   2     1466.09     1395.94    122.91 o 
   7   7   2     1500.25     1588.23     75.59 o 
   8   7   2      649.82      709.26    136.35 o 
   9   7   2       70.55       94.37     50.27 o 
  -8   8   2      645.66      606.93    142.73 o 
  -7   8   2      473.22      395.11    146.33 o 
  -6   8   2       27.55       88.17     50.20 o 
  -5   8   2      725.03      652.50    128.61 o 
  -4   8   2     1499.42     1410.38     55.23 o 
  -3   8   2     4330.43     4149.17     89.52 o 
  -2   8   2     7106.78     7332.81    258.82 o 
  -1   8   2     4700.20     4655.51    121.12 o 
   0   8   2     3993.80     4248.91    127.48 o 
   1   8   2      162.75      186.17     39.18 o 
   2   8   2      411.67      430.87     58.67 o 
   3   8   2     1529.74     1507.84     64.68 o 
   4   8   2     1721.28     1668.15     99.56 o 
   5   8   2     2305.80     2211.81    106.13 o 
   6   8   2     1093.91      896.36    106.36 o 
   7   8   2      142.65      212.37     40.75 o 
   8   8   2      276.75      235.75    107.58 o 
   9   8   2        1.25       83.64     75.43 o 
  -8   9   2      425.63      335.41     69.68 o 
  -7   9   2       33.46       42.88     65.01 o 
  -6   9   2       50.89       76.64     45.69 o 
  -5   9   2     1902.20     1922.12    128.54 o 
  -4   9   2     3576.95     3765.43    135.11 o 
  -3   9   2     5469.86     5815.80    139.73 o 
  -2   9   2     4184.40     4307.01    141.19 o 
  -1   9   2     4780.13     4756.49    138.71 o 
   0   9   2     1738.57     1693.32     89.75 o 
   1   9   2      219.06      206.29     41.99 o 
   2   9   2      346.22      358.58     55.06 o 
   3   9   2      421.69      427.38     64.29 o 
   4   9   2     1415.81     1552.20    110.01 o 
   5   9   2      560.81      413.37     81.23 o 
   6   9   2      969.34      940.19     92.80 o 
   7   9   2      102.40      182.70     50.01 o 
   8   9   2       85.92       94.48     40.28 o 
  -7  10   2        4.29       92.37     58.97 o 
  -6  10   2        2.01       35.23     22.80 o 
  -5  10   2     1064.83     1065.58    230.08 o 
  -4  10   2     2915.38     2989.87     97.14 o 
  -3  10   2     2891.86     3027.56    147.46 o 
  -2  10   2     5060.13     5054.66    209.77 o 
  -1  10   2     3116.84     3454.72    133.84 o 
   0  10   2     1687.92     1592.74     61.14 o 
   1  10   2      342.15      527.43     99.98 o 
   2  10   2      235.18      181.31     43.78 o 
   3  10   2      232.49      358.88     93.41 o 
   4  10   2      776.38      845.15    121.04 o 
   5  10   2      410.39      575.95    156.43 o 
   6  10   2      166.60       82.96     36.64 o 
   7  10   2       89.75       80.28     39.57 o 
   8  10   2        8.61       19.23     41.51 o 
  -6  11   2      102.14      102.14     42.74 o 
  -5  11   2      289.96      337.56     83.73 o 
  -4  11   2     1144.48     1078.02    249.31 o 
  -3  11   2     1681.41     1657.59     74.91 o 
  -2  11   2     1430.43     1537.44     74.27 o 
  -1  11   2      922.98      918.25     52.88 o 
   0  11   2      667.47      749.97     54.00 o 
   1  11   2       30.18       77.01     41.55 o 
   2  11   2       31.11       99.97     81.51 o 
   3  11   2      818.23      636.73    154.93 o 
   4  11   2       32.57       90.72     90.57 o 
   5  11   2     1064.84     1056.06    152.17 o 
   6  11   2      266.92      331.62    110.80 o 
   7  11   2      206.01      210.64     68.12 o 
  -5  12   2      299.51      376.21     73.36 o 
  -4  12   2     1109.03      955.54    219.49 o 
  -3  12   2     1316.73     1060.95    122.56 o 
  -2  12   2     1620.95     1862.04    182.33 o 
  -1  12   2     1451.39     1305.07     88.68 o 
   0  12   2      104.09      155.73     57.55 o 
   1  12   2       84.32       40.25     42.01 o 
   2  12   2       65.36      111.10     47.60 o 
   3  12   2      426.18      380.83     59.11 o 
   4  12   2     1082.89      932.57    162.19 o 
   5  12   2      213.85      148.50     56.34 o 
   6  12   2      408.50      460.56    108.89 o 
  -4  13   2      584.36      502.75    116.45 o 
  -3  13   2     1299.97     1217.63    109.81 o 
  -2  13   2      998.97      992.80     85.43 o 
  -1  13   2      927.35      991.05    152.67 o 
   0  13   2      504.40      497.97     86.23 o 
   1  13   2       17.74      122.43     50.17 o 
   2  13   2       30.45       26.67     19.70 o 
   3  13   2      467.61      477.93    117.44 o 
   4  13   2      335.03      313.05     65.40 o 
   5  13   2      268.35      289.09     89.47 o 
  -2  14   2     1551.81     1109.99    131.09 o 
  -1  14   2      566.38      487.98    128.63 o 
   0  14   2      220.79      169.64     47.26 o 
   1  14   2        3.10       51.32     25.78 o 
   2  14   2        5.62       15.34     38.93 o 
   3  14   2       85.52      339.67    102.33 o 
  -3 -12   3      566.95      455.81     82.74 o 
  -2 -12   3      482.97      467.10     80.93 o 
  -1 -12   3       11.55      123.07     47.27 o 
   0 -12   3       39.36       68.88     37.62 o 
   1 -12   3      430.98      421.43     86.11 o 
   2 -12   3      780.45      747.08     74.29 o 
  -5 -11   3      566.25      289.54    185.70 o 
  -4 -11   3      751.95      815.22     89.56 o 
  -3 -11   3      492.27      486.56     86.55 o 
  -2 -11   3      333.24      357.67     97.70 o 
  -1 -11   3       22.93       64.04     25.46 o 
   0 -11   3      641.60      574.62    148.31 o 
   1 -11   3      599.28      605.17     53.36 o 
   2 -11   3     1047.26     1098.65    192.58 o 
   3 -11   3     1602.96     1724.95    146.04 o 
   4 -11   3      616.97      623.18    130.22 o 
  -6 -10   3      310.16      341.44     97.82 o 
  -5 -10   3      457.82      522.26     86.38 o 
  -4 -10   3      718.27      859.70    137.25 o 
  -3 -10   3      212.96      263.57     45.91 o 
  -2 -10   3      637.60      426.89     73.94 o 
  -1 -10   3        2.50       48.77     34.59 o 
   0 -10   3      977.81      859.73     82.53 o 
   1 -10   3     1297.83     1361.41    105.08 o 
   2 -10   3      838.75      811.93     92.75 o 
   3 -10   3     2066.63     1856.09     95.54 o 
   4 -10   3     2687.00     2442.25    120.81 o 
   5 -10   3      949.13      992.03    134.05 o 
   6 -10   3       92.94       31.52     53.37 o 
  -7  -9   3        6.08      117.14     45.97 o 
  -6  -9   3       41.95       88.99     38.15 o 
  -5  -9   3      401.68      402.54     44.95 o 
  -4  -9   3      688.40      726.97     92.99 o 
  -3  -9   3      191.13      184.07     43.81 o 
  -2  -9   3       24.85       67.74     28.74 o 
  -1  -9   3      297.51      202.14     58.83 o 
   0  -9   3      229.32      360.97     82.27 o 
   1  -9   3     2173.63     2297.54    135.26 o 
   2  -9   3     2036.94     2024.99    143.96 o 
   3  -9   3     2125.90     2134.24    134.21 o 
   4  -9   3     2912.10     2749.81    154.92 o 
   5  -9   3      819.50      802.92    153.00 o 
   6  -9   3      311.92      218.23     71.68 o 
   7  -9   3        8.57       66.78     33.55 o 
  -7  -8   3       62.62       43.16     27.44 o 
  -6  -8   3      208.20      272.84     46.90 o 
  -5  -8   3      735.12      782.29     95.75 o 
  -4  -8   3     1687.99     1792.93    113.83 o 
  -3  -8   3      672.91      690.38    117.72 o 
  -2  -8   3      352.30      275.88     98.64 o 
  -1  -8   3      679.45      722.06     86.50 o 
   0  -8   3     4104.96     4170.73    110.90 o 
   1  -8   3      669.52      714.41     94.84 o 
   2  -8   3     4149.52     4094.41    178.67 o 
   3  -8   3     2292.87     2336.39    108.11 o 
   4  -8   3     5608.61     5090.43    338.95 o 
   5  -8   3     1354.26     1352.86    142.09 o 
   6  -8   3       92.78       91.19     37.28 o 
   7  -8   3       59.76       59.95     27.70 o 
  -8  -7   3        6.34       25.82     48.18 o 
  -7  -7   3      499.43      494.71     57.38 o 
  -6  -7   3      586.16      721.44    107.24 o 
  -5  -7   3     1471.41     1577.56    117.52 o 
  -4  -7   3     4767.61     4968.47    292.60 o 
  -3  -7   3     1251.97     1255.80     73.79 o 
  -2  -7   3      553.72      534.47     57.04 o 
  -1  -7   3      103.23      149.29     39.75 o 
   0  -7   3       40.71       78.25     31.62 o 
   1  -7   3     2550.14     2418.45    107.24 o 
   2  -7   3     3338.09     3126.68    147.72 o 
   3  -7   3     4819.32     4595.38    141.64 o 
   4  -7   3     5099.66     5076.47    176.24 o 
   5  -7   3     1177.50     1223.58     78.79 o 
   6  -7   3      353.12      378.64     98.40 o 
   7  -7   3      215.54      139.66     44.32 o 
   8  -7   3      165.38      280.19    104.31 o 
  -8  -6   3      106.54      148.47     32.97 o 
  -7  -6   3      451.57      579.71     75.78 o 
  -6  -6   3     2222.94     2395.47    124.16 o 
  -5  -6   3     1637.87     1825.46    109.32 o 
  -4  -6   3     4771.77     4703.29    185.00 o 
  -3  -6   3     2371.53     2355.77     95.00 o 
  -2  -6   3     1200.72     1176.43    119.57 o 
  -1  -6   3       20.92       58.46     27.02 o 
   0  -6   3      488.45      499.01     53.00 o 
   1  -6   3     6907.96     7072.84    176.04 o 
   2  -6   3     3615.26     3798.73    203.23 o 
   3  -6   3     6228.22     6461.23    150.81 o 
   4  -6   3     4356.42     4165.25    160.99 o 
   5  -6   3      632.28      550.51     59.46 o 
   6  -6   3       37.52       66.96     29.09 o 
   7  -6   3      339.36      233.59     58.10 o 
   8  -6   3      758.83      710.52    298.90 o 
   9  -6   3      501.65      752.62    220.78 o 
  -9  -5   3        9.64      158.87     42.76 o 
  -8  -5   3      379.37      417.19    103.24 o 
  -7  -5   3      585.85      871.76    115.18 o 
  -6  -5   3     1838.56     1935.08     83.07 o 
  -5  -5   3     2483.88     2678.80     79.75 o 
  -4  -5   3     3361.83     3618.65    175.56 o 
  -3  -5   3      727.55      757.23     50.32 o 
  -2  -5   3      333.50      349.75     39.86 o 
  -1  -5   3     2520.70     2539.58    129.68 o 
   0  -5   3     4305.35     4006.49    128.90 o 
   1  -5   3     8050.17     8002.51    296.05 o 
   2  -5   3    13449.82    13556.71    172.75 o 
   3  -5   3     9891.57    10053.57    205.95 o 
   4  -5   3     7041.25     7406.76    169.10 o 
   5  -5   3     1871.93     1855.63    132.40 o 
   6  -5   3       17.76       42.18     17.30 o 
   7  -5   3       48.37       41.14     35.64 o 
   8  -5   3      371.38      516.64    244.87 o 
   9  -5   3      431.99      383.33    190.61 o 
  -9  -4   3      104.66       94.06     47.71 o 
  -8  -4   3       69.75      153.59     40.41 o 
  -7  -4   3      702.23      951.25    148.30 o 
  -6  -4   3      254.60      476.30     51.52 o 
  -5  -4   3     1827.44     1935.50    164.92 o 
  -4  -4   3      704.67      697.20     43.46 o 
  -3  -4   3      878.74      878.86     49.47 o 
  -2  -4   3      153.29      141.04     22.61 o 
  -1  -4   3     1619.34     1581.24     58.67 o 
   0  -4   3     1445.69     1394.50     48.74 o 
   1  -4   3     8206.83     8067.32    144.44 o 
   2  -4   3    13930.82    14176.67    310.00 o 
   3  -4   3     6141.99     6241.13    154.69 o 
   4  -4   3     6328.65     6777.61    152.94 o 
   5  -4   3     1017.88     1101.21     97.86 o 
   6  -4   3        7.61       76.55     28.26 o 
   7  -4   3      180.53      204.51     36.57 o 
   8  -4   3      363.92      325.67     79.44 o 
   9  -4   3      311.58       81.16    178.45 o 
  -9  -3   3       17.04       91.39     50.99 o 
  -8  -3   3      314.47      271.28     48.32 o 
  -7  -3   3       36.60       82.09     31.15 o 
  -6  -3   3     2251.66     2393.82    123.30 o 
  -5  -3   3     1851.14     1889.85    108.90 o 
  -4  -3   3     4019.71     3953.54    103.48 o 
  -3  -3   3      367.78      403.80     39.62 o 
  -2  -3   3      652.31      738.14     32.15 o 
  -1  -3   3      246.68      208.44     20.48 o 
   0  -3   3     8505.62     8729.38    280.19 o 
   1  -3   3    10705.90    10750.51    143.82 o 
   2  -3   3     7798.87     7562.08    143.61 o 
   3  -3   3    10492.31    10918.89    193.60 o 
   4  -3   3     2049.11     1936.29     90.54 o 
   5  -3   3      706.14      713.45     89.59 o 
   6  -3   3       48.30       23.63     19.41 o 
   7  -3   3      280.55      404.23     60.27 o 
   8  -3   3      236.18      205.26     43.94 o 
   9  -3   3      604.13      464.48    200.20 o 
  10  -3   3      145.99      142.20     76.95 o 
 -10  -2   3       31.35       76.24     38.36 o 
  -9  -2   3       57.53       81.74     32.49 o 
  -8  -2   3      138.81      248.15     84.07 o 
  -7  -2   3     1020.95     1185.34    110.54 o 
  -6  -2   3     2351.93     2436.24    153.65 o 
  -5  -2   3     4483.80     4120.00    135.28 o 
  -4  -2   3     5876.98     5757.25    123.85 o 
  -3  -2   3     5745.93     5679.53    170.78 o 
  -2  -2   3     2455.03     2472.23     60.14 o 
  -1  -2   3       56.77       88.12     10.60 o 
   0  -2   3      315.03      293.95     15.92 o 
   1  -2   3     4939.09     4831.57     73.67 o 
   2  -2   3    16667.16    16676.27    189.45 o 
   3  -2   3     6090.37     5916.19    103.64 o 
   4  -2   3     5359.63     5445.56    102.82 o 
   5  -2   3     2720.42     2743.86     79.80 o 
   6  -2   3       15.43       17.99     22.48 o 
   7  -2   3      187.39      178.64     46.59 o 
   8  -2   3      793.77      945.41    232.24 o 
   9  -2   3      355.88      147.34    100.10 o 
  10  -2   3     1132.57      703.04    293.05 o 
 -10  -1   3        0.39       57.53     35.08 o 
  -9  -1   3       65.92      260.54     68.06 o 
  -8  -1   3      459.68      639.33     57.92 o 
  -7  -1   3     1795.93     1939.26     98.21 o 
  -6  -1   3     3095.18     3243.12    109.99 o 
  -5  -1   3    12630.55    13475.73    244.17 o 
  -4  -1   3     9261.76     8963.36    122.78 o 
  -3  -1   3     7632.39     7538.50     89.65 o 
  -2  -1   3      895.70      827.82     29.50 o 
  -1  -1   3      247.29      241.90     18.88 o 
   0  -1   3     3239.77     3138.60     46.77 o 
   1  -1   3    11772.85    11467.04    115.04 o 
   2  -1   3    21246.82    21596.32    145.53 o 
   3  -1   3     7309.85     7591.59    103.04 o 
   4  -1   3     2936.34     2795.55     57.96 o 
   5  -1   3       41.98       72.25     11.60 o 
   6  -1   3      139.98      106.77     21.05 o 
   7  -1   3      986.49      971.10     56.35 o 
   8  -1   3      323.55      329.77     85.25 o 
   9  -1   3     1041.37     1017.59    153.71 o 
  10  -1   3       82.72       88.17     53.32 o 
 -10   0   3        6.73       70.16     46.07 o 
  -9   0   3        8.67        8.63     36.02 o 
  -8   0   3      763.93      727.48     95.36 o 
  -7   0   3     2273.38     2454.16     82.99 o 
  -6   0   3     5048.23     5145.08    132.49 o 
  -5   0   3     3726.73     3795.43     84.98 o 
  -4   0   3     3973.56     3908.87     97.76 o 
  -3   0   3      263.50      292.95     31.78 o 
  -2   0   3     1083.76     1061.36     20.53 o 
  -1   0   3     4394.21     4362.80     69.27 o 
   0   0   3    37750.47    37293.95    404.11 o 
   1   0   3    16995.37    17268.87    115.38 o 
   2   0   3    25726.46    25640.10    254.01 o 
   3   0   3    22299.87    22963.63    248.97 o 
   4   0   3     5433.47     5477.84     94.76 o 
   5   0   3     3392.72     3483.61    123.48 o 
   6   0   3      114.97      141.78     33.64 o 
   7   0   3      623.98      650.79    132.36 o 
   8   0   3      883.18      740.16    114.37 o 
   9   0   3      677.31      588.95    116.18 o 
  10   0   3      641.88      487.87    206.05 o 
 -10   1   3        9.05      110.62     54.26 o 
  -9   1   3       75.29      156.70     46.39 o 
  -8   1   3      294.70      421.05     43.59 o 
  -7   1   3      820.26     1001.95     40.86 o 
  -6   1   3     3149.34     3203.36     90.56 o 
  -5   1   3     2608.79     2691.25     67.59 o 
  -4   1   3     5030.59     5326.36     92.91 o 
  -3   1   3      930.72      984.98     23.46 o 
  -2   1   3     2695.87     2703.26     37.39 o 
  -1   1   3    15324.13    15514.99    103.42 o 
   0   1   3    15652.86    15057.12    109.43 o 
   1   1   3    21089.62    20703.79    134.24 o 
   2   1   3    23921.01    24391.02    190.34 o 
   3   1   3    19950.86    20347.65    296.36 o 
   4   1   3     1124.41     1027.75     53.50 o 
   5   1   3      283.51      268.61     46.78 o 
   6   1   3      340.94      297.28     52.19 o 
   7   1   3       92.04       34.27     40.69 o 
   8   1   3     2231.51     2140.64    103.04 o 
   9   1   3      145.99      218.13     51.92 o 
  10   1   3      278.97      262.72     80.06 o 
 -10   2   3       20.73       60.34     43.27 o 
  -9   2   3      132.55       75.72     35.51 o 
  -8   2   3      624.36      687.40     63.26 o 
  -7   2   3     1323.84     1504.99     47.58 o 
  -6   2   3     3329.37     3255.67     82.18 o 
  -5   2   3     5027.67     5349.71     89.92 o 
  -4   2   3      139.53      158.08     18.34 o 
  -3   2   3       29.03       47.69     11.61 o 
  -2   2   3      153.01      154.09     13.35 o 
  -1   2   3     8074.54     8000.15     64.29 o 
   0   2   3    11673.47    11784.10     89.64 o 
   1   2   3    22073.06    22064.56    298.31 o 
   2   2   3      329.38      295.23     13.61 o 
   3   2   3    11633.11    11953.90    148.99 o 
   4   2   3     2720.29     2787.16    142.08 o 
   5   2   3      263.81      271.18     60.40 o 
   6   2   3      284.98      301.83     86.65 o 
   7   2   3      147.12      151.04     46.68 o 
   8   2   3     1458.16     1634.22    206.28 o 
   9   2   3      624.19      617.01     99.19 o 
  10   2   3      152.06      120.45     42.80 o 
 -10   3   3        3.32       55.66     36.02 o 
  -9   3   3      274.59      292.95    120.80 o 
  -8   3   3      433.22      537.87     69.60 o 
  -7   3   3     1789.10     1840.01    112.97 o 
  -6   3   3     2666.73     2665.43     64.84 o 
  -5   3   3     4859.80     4946.51    149.45 o 
  -4   3   3     5262.27     5242.64    162.57 o 
  -3   3   3     4535.19     4782.12    117.02 o 
  -2   3   3      890.19      914.77     26.83 o 
  -1   3   3      618.31      672.18     32.06 o 
   0   3   3    28548.60    29535.03    229.59 o 
   1   3   3     3711.05     4112.09     55.11 o 
   2   3   3    17363.80    17442.81    144.85 o 
   3   3   3     2408.83     2298.08     47.30 o 
   4   3   3     1939.72     1928.17     47.21 o 
   5   3   3       25.04       18.76      8.71 o 
   6   3   3      770.38      747.12     56.38 o 
   7   3   3      568.47      584.34     80.45 o 
   8   3   3      760.37      925.32    201.25 o 
   9   3   3      549.42      467.73    111.32 o 
  10   3   3      115.00      195.46     62.91 o 
  -9   4   3      305.61      227.81     58.94 o 
  -8   4   3      708.54      682.33     93.91 o 
  -7   4   3     3273.26     3663.44    308.37 o 
  -6   4   3     7435.34     7717.52    264.62 o 
  -5   4   3     9732.72    10109.12    330.94 o 
  -4   4   3     5278.82     5232.95    167.46 o 
  -3   4   3     1325.20     1338.81     63.85 o 
  -2   4   3      219.39      256.86     20.29 o 
  -1   4   3      662.65      744.20     19.44 o 
   0   4   3     9972.21     9860.48     82.27 o 
   1   4   3    10237.53    10155.49     86.05 o 
   2   4   3     4954.64     4684.07     80.18 o 
   3   4   3     7468.20     7437.74    103.93 o 
   4   4   3     8944.16     8668.67    127.94 o 
   5   4   3       19.66       17.59     18.36 o 
   6   4   3       15.63       24.22     15.53 o 
   7   4   3      246.93      178.41     64.65 o 
   8   4   3      267.80      404.36     69.90 o 
   9   4   3      548.93      572.24     90.44 o 
  10   4   3      142.68      139.99     62.42 o 
  -9   5   3       96.48       87.57     45.54 o 
  -8   5   3     1368.78     1430.23    144.07 o 
  -7   5   3      753.61      603.10    145.62 o 
  -6   5   3     2978.76     3047.98    112.50 o 
  -5   5   3     2824.40     2750.38    120.35 o 
  -4   5   3     3910.66     3866.49    179.09 o 
  -3   5   3       26.44       19.01     25.72 o 
  -2   5   3     1369.54     1470.67     43.12 o 
  -1   5   3     5073.02     4916.25     86.31 o 
   0   5   3    11342.49    11604.07    135.06 o 
   1   5   3    21929.55    21837.61    265.00 o 
   2   5   3     7597.04     7519.19    106.92 o 
   3   5   3     7972.68     7662.89    165.41 o 
   4   5   3     5633.67     5465.80    130.39 o 
   5   5   3      246.86      264.21     39.93 o 
   6   5   3      408.31      389.35     37.62 o 
   7   5   3      285.12      273.89     43.98 o 
   8   5   3      451.22      397.34     70.00 o 
   9   5   3      176.54      254.87    150.03 o 
  10   5   3      269.37      388.10     95.66 o 
  -9   6   3      238.50      136.13     57.97 o 
  -8   6   3     1530.18     1466.49    274.92 o 
  -7   6   3      938.00      886.31    155.02 o 
  -6   6   3     5436.27     5359.98    266.86 o 
  -5   6   3     1831.60     1974.01    155.76 o 
  -4   6   3     1460.80     1491.33    105.25 o 
  -3   6   3      681.27      689.56     40.57 o 
  -2   6   3     3543.98     3836.56     98.51 o 
  -1   6   3     5350.41     5237.44    108.24 o 
   0   6   3    11971.09    11979.59    153.26 o 
   1   6   3    14927.58    14175.60    356.44 o 
   2   6   3    19837.80    20502.00    675.62 o 
   3   6   3     6652.53     6482.54    162.74 o 
   4   6   3     2687.49     2624.14     69.30 o 
   5   6   3      209.15      247.06     34.18 o 
   6   6   3     1088.03      960.14     59.48 o 
   7   6   3      340.46      246.77     41.67 o 
   8   6   3      330.26      502.40    119.16 o 
   9   6   3      345.84      315.81     78.67 o 
  10   6   3       93.76      135.28     42.18 o 
  -9   7   3       46.87       84.20    107.12 o 
  -8   7   3      458.51      501.28    132.99 o 
  -7   7   3     1634.73     1913.38    224.17 o 
  -6   7   3      524.97      507.56    110.26 o 
  -5   7   3     3808.59     4055.74    499.33 o 
  -4   7   3     1408.61     1436.87     56.54 o 
  -3   7   3       75.47       87.63     17.39 o 
  -2   7   3     1231.88     1250.69     38.18 o 
  -1   7   3     4355.00     4288.51    144.79 o 
   0   7   3     4489.54     4337.11    127.49 o 
   1   7   3    13957.77    14757.76    251.40 o 
   2   7   3     3230.59     3029.53    117.61 o 
   3   7   3     1175.56     1034.03     54.77 o 
   4   7   3      330.66      408.18     47.65 o 
   5   7   3       56.20       72.62     27.10 o 
   6   7   3      827.80      734.15     84.35 o 
   7   7   3      521.95      566.67     82.83 o 
   8   7   3      317.11      287.99     65.53 o 
   9   7   3      217.46      233.20     58.75 o 
  -8   8   3     1063.20     1120.42    157.40 o 
  -7   8   3     1439.76     1589.94    117.76 o 
  -6   8   3     2744.29     2803.35    117.81 o 
  -5   8   3     1440.89     1524.42    114.38 o 
  -4   8   3      779.58      778.81     63.53 o 
  -3   8   3       81.24       60.31     18.18 o 
  -2   8   3     1033.42      991.73     42.04 o 
  -1   8   3      637.88      795.10     73.12 o 
   0   8   3     1646.26     1552.28    117.05 o 
   1   8   3     1776.91     1728.48    108.79 o 
   2   8   3     2833.58     2919.10    160.71 o 
   3   8   3      940.25      938.59     73.84 o 
   4   8   3       10.36       50.63     51.07 o 
   5   8   3      147.43      168.72     42.76 o 
   6   8   3      517.64      382.09     59.11 o 
   7   8   3      835.10      857.27    172.95 o 
   8   8   3       51.62       -4.68     50.75 o 
   9   8   3      226.00      171.26     52.80 o 
  -8   9   3      489.39      397.77     98.20 o 
  -7   9   3     1498.44     1598.03    140.02 o 
  -6   9   3     1820.44     1849.95    212.95 o 
  -5   9   3     3845.40     4058.20    213.70 o 
  -4   9   3     1900.13     1910.03     89.04 o 
  -3   9   3      261.45      268.01     37.34 o 
  -2   9   3      438.98      517.43     43.02 o 
  -1   9   3      959.04      967.08     50.82 o 
   0   9   3     3112.12     3107.64     96.33 o 
   1   9   3     4555.90     4835.95    213.27 o 
   2   9   3     3851.89     3499.74    173.75 o 
   3   9   3      411.76      407.35     58.02 o 
   4   9   3      173.27      108.01     44.60 o 
   5   9   3        1.54       15.93     26.85 o 
   6   9   3      110.39      159.59     47.66 o 
   7   9   3       27.35       28.22     31.84 o 
   8   9   3      132.91      158.75     46.53 o 
  -7  10   3     1323.65     1215.59    188.07 o 
  -6  10   3      868.91      759.52    104.51 o 
  -5  10   3     1271.26     1362.84    127.54 o 
  -4  10   3      191.83      154.93     50.41 o 
  -3  10   3       15.37       55.66     20.09 o 
  -2  10   3      658.76      676.27    101.68 o 
  -1  10   3     1522.13     1605.31     86.91 o 
   0  10   3     2682.00     2863.21    100.05 o 
   1  10   3     3233.59     3259.10    139.19 o 
   2  10   3     2771.54     2765.33    141.80 o 
   3  10   3     1669.26     1878.62    195.34 o 
   4  10   3      361.86      394.01     53.12 o 
   5  10   3       93.57      103.14     29.61 o 
   6  10   3       39.59       77.40     35.94 o 
   7  10   3      103.19      163.90     49.28 o 
   8  10   3       20.58       40.11     77.88 o 
  -6  11   3     1413.29     1145.32    161.86 o 
  -5  11   3      624.26      491.50    144.60 o 
  -4  11   3      415.81      403.36     89.38 o 
  -3  11   3      179.98      144.68     46.15 o 
  -2  11   3     1454.45     1541.61     91.59 o 
  -1  11   3     2822.66     2798.67    119.38 o 
   0  11   3     3689.68     3947.77    202.40 o 
   1  11   3     5157.76     5169.97    218.81 o 
   2  11   3     2687.56     2518.15    144.93 o 
   3  11   3     1422.20     1384.88     66.41 o 
   4  11   3       23.42       69.11     44.29 o 
   5  11   3       13.74       31.33     40.85 o 
   6  11   3       24.75       47.80     31.11 o 
   7  11   3      210.15       69.70     36.05 o 
  -5  12   3      545.40      547.07    155.01 o 
  -4  12   3      129.55      119.28     51.76 o 
  -3  12   3      215.84      185.37     45.61 o 
  -2  12   3      887.05     1118.06    124.94 o 
  -1  12   3     1041.23     1355.53    102.67 o 
   0  12   3     1837.43     1920.10    132.00 o 
   1  12   3     1983.27     2054.77    123.79 o 
   2  12   3      795.09      712.83    170.45 o 
   3  12   3      104.11       78.13     40.10 o 
   4  12   3       75.99       97.63     37.99 o 
   5  12   3       59.40       12.01     26.18 o 
   6  12   3      177.45      173.14     64.37 o 
  -4  13   3      102.65       74.68     29.78 o 
  -3  13   3       18.78      110.72     50.61 o 
  -2  13   3      317.75      379.04     94.58 o 
  -1  13   3      814.95      697.17     95.91 o 
   0  13   3      295.32      243.43     58.70 o 
   1  13   3      934.71     1033.14    110.04 o 
   2  13   3      264.33      225.81     55.93 o 
   3  13   3      113.00       96.26     44.83 o 
   4  13   3      126.00      111.75     44.55 o 
   5  13   3       47.15       60.70     30.04 o 
  -2  14   3      466.84      238.70     87.70 o 
  -1  14   3      419.23      424.33    113.35 o 
   0  14   3      882.62     1004.59    137.50 o 
   1  14   3      429.93      536.84    129.69 o 
   2  14   3      336.30      293.81     94.44 o 
   3  14   3       35.12       32.03     33.41 o 
   0 -12   4      254.83      344.65     95.40 o 
  -4 -11   4       11.85       73.06     39.63 o 
  -3 -11   4      441.59      529.59     76.19 o 
  -2 -11   4      513.81      395.71    115.22 o 
  -1 -11   4     1600.39     1576.13     88.71 o 
   0 -11   4      599.60      526.88    121.97 o 
   1 -11   4      278.82      215.13     49.23 o 
   2 -11   4       17.41       49.88     28.17 o 
   3 -11   4        8.67       61.35     29.09 o 
  -5 -10   4        7.25       53.75     52.76 o 
  -4 -10   4      206.94      327.50     60.84 o 
  -3 -10   4      755.77      890.05    118.06 o 
  -2 -10   4      610.42      626.79     61.43 o 
  -1 -10   4     2575.12     2585.04    281.36 o 
   0 -10   4     2003.89     1977.33    156.48 o 
   1 -10   4     1770.83     1694.87    170.58 o 
   2 -10   4      454.32      462.36    103.41 o 
   3 -10   4       27.66       77.15     32.08 o 
   4 -10   4      205.74      199.51     47.66 o 
   5 -10   4      606.54      399.70     80.42 o 
  -6  -9   4       36.83       66.28     47.95 o 
  -5  -9   4       23.98       37.93     30.22 o 
  -4  -9   4      308.68      390.63     99.10 o 
  -3  -9   4     1078.65     1151.44     85.43 o 
  -2  -9   4     2437.28     2596.44     96.68 o 
  -1  -9   4     3535.94     3798.63    219.79 o 
   0  -9   4     2169.03     2160.86    132.83 o 
   1  -9   4       73.32       57.33     25.22 o 
   2  -9   4      167.72       82.10     35.42 o 
   3  -9   4       77.34       63.27     50.14 o 
   4  -9   4     1659.69     1757.75    111.12 o 
   5  -9   4     1308.59     1104.15    201.91 o 
   6  -9   4     1335.07     1355.28    111.25 o 
  -7  -8   4       47.63       86.92     73.55 o 
  -6  -8   4       15.09       63.30     25.71 o 
  -5  -8   4       42.19      103.33     35.47 o 
  -4  -8   4     1114.85     1162.23    122.19 o 
  -3  -8   4     1078.72     1113.25    113.95 o 
  -2  -8   4     3225.00     3397.03    178.36 o 
  -1  -8   4     1174.84     1372.35     71.60 o 
   0  -8   4     5593.70     5580.25    253.00 o 
   1  -8   4      781.85      847.91    138.49 o 
   2  -8   4       39.17       81.93     30.56 o 
   3  -8   4       15.37       17.81     33.32 o 
   4  -8   4     1294.23     1261.40    131.07 o 
   5  -8   4     2990.77     3065.13    235.20 o 
   6  -8   4     3188.15     3011.98    185.64 o 
   7  -8   4     1070.15      984.71    143.79 o 
  -8  -7   4      267.65      184.12     53.31 o 
  -7  -7   4      162.40      175.66     70.97 o 
  -6  -7   4       32.01       77.62     23.96 o 
  -5  -7   4        3.77      111.04     40.73 o 
  -4  -7   4     1270.59     1354.33     87.30 o 
  -3  -7   4     1182.12     1270.16     92.19 o 
  -2  -7   4     3220.82     3266.12    109.69 o 
  -1  -7   4     3142.41     3295.98    110.32 o 
   0  -7   4      420.59      422.92     71.04 o 
   1  -7   4      113.93      190.74     44.06 o 
   2  -7   4     2639.83     2490.13    149.99 o 
   3  -7   4     1690.59     1635.96    120.06 o 
   4  -7   4     1290.18     1445.03     93.84 o 
   5  -7   4     3852.67     3854.46    122.47 o 
   6  -7   4     1685.04     1855.75    183.65 o 
   7  -7   4     1588.32     1843.80    214.13 o 
   8  -7   4      384.86      552.42    177.05 o 
  -8  -6   4       79.14       70.26     38.24 o 
  -7  -6   4        4.07       32.98     23.08 o 
  -6  -6   4      137.28      204.87     65.05 o 
  -5  -6   4       44.04      119.59     31.07 o 
  -4  -6   4     1191.18     1216.08     90.70 o 
  -3  -6   4     4040.71     4113.10    136.61 o 
  -2  -6   4     4056.62     4059.65    109.84 o 
  -1  -6   4     2900.46     3084.88    102.52 o 
   0  -6   4     3962.59     4058.19    183.97 o 
   1  -6   4     1144.84     1082.46    146.25 o 
   2  -6   4       14.98       62.55     23.51 o 
   3  -6   4      160.68      248.08     42.07 o 
   4  -6   4      483.60      565.49    111.83 o 
   5  -6   4     2972.49     3122.29    172.65 o 
   6  -6   4     4287.44     4174.93    116.17 o 
   7  -6   4      424.47      416.39     75.45 o 
   8  -6   4      133.10       91.91     64.78 o 
  -9  -5   4       68.30       65.49     65.02 o 
  -8  -5   4      266.99      213.81     43.81 o 
  -7  -5   4       64.84       94.01     35.72 o 
  -6  -5   4       13.73       81.64     33.74 o 
  -5  -5   4      274.43      380.18     74.89 o 
  -4  -5   4      414.95      448.34     46.67 o 
  -3  -5   4     8428.60     9216.73    192.59 o 
  -2  -5   4     4147.66     4122.22    130.94 o 
  -1  -5   4     6150.22     5528.85    148.35 o 
   0  -5   4     2828.10     2680.23    102.04 o 
   1  -5   4     1874.87     1871.49     77.65 o 
   2  -5   4       40.61       70.43     30.57 o 
   3  -5   4     1160.96     1156.53     86.44 o 
   4  -5   4      581.64      683.21     63.02 o 
   5  -5   4     1897.03     1958.53     81.74 o 
   6  -5   4     2837.34     2876.01    153.19 o 
   7  -5   4      829.64      871.28     68.80 o 
   8  -5   4      400.51      443.43    122.32 o 
   9  -5   4        1.83      -18.94     62.21 o 
  -9  -4   4      401.71      281.93     74.79 o 
  -8  -4   4      154.05      216.45     60.28 o 
  -7  -4   4       32.68      101.56     30.19 o 
  -6  -4   4      117.24       96.82     25.20 o 
  -5  -4   4      720.46      721.93     56.11 o 
  -4  -4   4      713.48      753.20    143.68 o 
  -3  -4   4     4208.45     4072.61     91.11 o 
  -2  -4   4    10004.42    10292.66    278.78 o 
  -1  -4   4     3824.53     3435.82    102.47 o 
   0  -4   4     4487.25     4210.75    109.68 o 
   1  -4   4     2083.36     2149.59     87.24 o 
   2  -4   4        4.77       26.91     29.55 o 
   3  -4   4      769.88      821.19     56.11 o 
   4  -4   4     1661.52     1734.26     54.66 o 
   5  -4   4     4619.26     4681.51    153.51 o 
   6  -4   4     4468.15     4943.47    210.52 o 
   7  -4   4     1901.06     1843.85     67.27 o 
   8  -4   4       30.56       47.44     28.97 o 
   9  -4   4       53.29       92.15     95.66 o 
  -9  -3   4      210.02      166.26     39.29 o 
  -8  -3   4      984.66      915.87     81.62 o 
  -7  -3   4      103.12       90.21     31.38 o 
  -6  -3   4       82.06      160.40     31.75 o 
  -5  -3   4       30.49       50.40     26.60 o 
  -4  -3   4     2517.98     2743.56    100.24 o 
  -3  -3   4     5475.56     5093.96    253.48 o 
  -2  -3   4    16209.66    17352.31    220.36 o 
  -1  -3   4     3006.51     2728.42    109.61 o 
   0  -3   4     2821.93     2735.46     76.47 o 
   1  -3   4      997.35     1063.22     41.52 o 
   2  -3   4       12.57       26.26     23.36 o 
   3  -3   4     6144.02     6221.25    154.21 o 
   4  -3   4     5672.23     5647.20    131.25 o 
   5  -3   4     9329.11     9761.68    170.97 o 
   6  -3   4     5725.16     5805.01    201.02 o 
   7  -3   4     2940.13     2951.03    148.46 o 
   8  -3   4      443.25      370.24    123.49 o 
   9  -3   4      425.33      557.33    159.51 o 
  -9  -2   4      367.71      421.08     52.99 o 
  -8  -2   4      184.59      211.29     50.57 o 
  -7  -2   4      410.41      389.49     39.97 o 
  -6  -2   4        3.63       59.70     24.19 o 
  -5  -2   4      404.50      395.89     42.06 o 
  -4  -2   4     3100.49     3089.37     79.69 o 
  -3  -2   4    10397.85    11083.31    181.83 o 
  -2  -2   4     6058.03     5611.24    180.76 o 
  -1  -2   4    20209.73    21654.90    401.17 o 
   0  -2   4      329.38      291.55     26.39 o 
   1  -2   4     1560.90     1687.33     51.53 o 
   2  -2   4      512.61      418.19     32.63 o 
   3  -2   4     5533.34     5263.90    119.84 o 
   4  -2   4     7350.49     7742.81    164.67 o 
   5  -2   4     4879.01     4989.31    145.22 o 
   6  -2   4     5795.68     6065.94    144.96 o 
   7  -2   4     1391.39     1512.00     70.77 o 
   8  -2   4      116.47      111.07     60.12 o 
   9  -2   4       53.95       48.96     21.94 o 
  10  -2   4        6.30      -24.09     61.28 o 
  -9  -1   4      242.52      243.84     52.51 o 
  -8  -1   4      177.54      187.50     31.74 o 
  -7  -1   4        2.66       39.89     23.71 o 
  -6  -1   4      714.06      584.23     66.19 o 
  -5  -1   4     1524.45     1497.30     43.00 o 
  -4  -1   4     3501.30     3401.58     98.24 o 
  -3  -1   4    11071.63    11456.30    143.13 o 
  -2  -1   4    15080.14    15297.53    216.71 o 
  -1  -1   4     4795.33     4635.38     66.72 o 
   0  -1   4     1181.35     1104.08     33.35 o 
   1  -1   4     1558.49     1642.83     41.44 o 
   2  -1   4     2151.57     2091.57     46.13 o 
   3  -1   4     2881.75     3116.12     74.19 o 
   4  -1   4     6396.60     6401.44    138.57 o 
   5  -1   4     7339.98     7919.75    196.58 o 
   6  -1   4     1875.15     2011.99     55.71 o 
   7  -1   4     1423.72     1524.28     66.72 o 
   8  -1   4       13.61       37.23     31.22 o 
   9  -1   4       34.77       79.33     43.61 o 
  10  -1   4       75.05      194.59    101.04 o 
 -10   0   4       74.73       77.65     38.36 o 
  -9   0   4      165.63      151.93     42.68 o 
  -8   0   4       24.76       57.72     22.41 o 
  -7   0   4       52.57       37.27     14.01 o 
  -6   0   4      629.06      656.74     82.84 o 
  -5   0   4     1502.54     1559.02     97.62 o 
  -4   0   4     6387.17     6416.03    128.58 o 
  -3   0   4    21730.21    22265.82    230.56 o 
  -2   0   4    14691.27    14632.25    162.73 o 
  -1   0   4    14920.65    15292.64    211.75 o 
   0   0   4     3552.42     3439.82     51.97 o 
   1   0   4      560.24      525.65     18.85 o 
   2   0   4       71.19      114.28     16.11 o 
   3   0   4    10459.95    11068.54    157.46 o 
   4   0   4     2833.97     2823.31     75.80 o 
   5   0   4     4034.48     4031.31     82.50 o 
   6   0   4     2123.25     2289.79    244.05 o 
   7   0   4      490.14      436.63     84.20 o 
   8   0   4      111.95      110.45     38.35 o 
   9   0   4      197.71      222.97     53.80 o 
  10   0   4        3.15       53.09     54.96 o 
 -10   1   4      118.19       89.58     52.62 o 
  -9   1   4      257.18      236.80     68.18 o 
  -8   1   4      547.86      526.91    111.06 o 
  -7   1   4      136.33      120.99     23.52 o 
  -6   1   4       20.26       25.27     11.61 o 
  -5   1   4     1659.07     1659.24     39.35 o 
  -4   1   4      926.69      762.87     28.70 o 
  -3   1   4     7383.31     7276.05     71.45 o 
  -2   1   4     7035.40     6885.45     83.16 o 
  -1   1   4     7169.48     6979.99     83.66 o 
   0   1   4     1479.11     1386.61     27.36 o 
   1   1   4      134.25      143.48     12.81 o 
   2   1   4       74.82      107.56     14.08 o 
   3   1   4     6064.05     6203.12    104.20 o 
   4   1   4     4553.52     4610.51    176.11 o 
   5   1   4     3468.24     3668.43    168.74 o 
   6   1   4     2670.02     2480.73    106.86 o 
   7   1   4     1078.81     1146.70     79.16 o 
   8   1   4      229.41      184.23     55.61 o 
   9   1   4       14.40       27.99     21.91 o 
  10   1   4       10.39       37.34     35.51 o 
 -10   2   4      616.13      413.26    156.23 o 
  -9   2   4       61.30       24.67     25.55 o 
  -8   2   4      618.03      502.43    108.62 o 
  -7   2   4       31.83       71.33     27.07 o 
  -6   2   4       40.23       39.54     12.48 o 
  -5   2   4     2270.51     2362.68     77.76 o 
  -4   2   4     2265.72     2086.54     81.07 o 
  -3   2   4    19209.36    20420.75    355.30 o 
  -2   2   4    11688.88    11462.30    167.61 o 
  -1   2   4     4675.84     4331.09     59.18 o 
   0   2   4      198.57      205.28     16.48 o 
   1   2   4      504.71      483.72     18.74 o 
   2   2   4     5976.61     6051.48     89.66 o 
   3   2   4     3612.76     3495.37     65.62 o 
   4   2   4    10303.55    10053.53    243.70 o 
   5   2   4     5572.01     4987.51    174.36 o 
   6   2   4     3288.08     3394.73    123.34 o 
   7   2   4     2511.17     3087.70    203.24 o 
   8   2   4       43.67       93.95     28.07 o 
   9   2   4      109.58      115.36     45.92 o 
  10   2   4       26.41       55.34     23.65 o 
 -10   3   4      294.14      228.27    128.40 o 
  -9   3   4      732.65      476.41    157.63 o 
  -8   3   4      183.33      129.13     59.05 o 
  -7   3   4     1828.89     1902.80     81.45 o 
  -6   3   4       80.38       76.67     10.77 o 
  -5   3   4     1170.76     1138.35     60.20 o 
  -4   3   4     7233.58     7089.99    111.67 o 
  -3   3   4     5809.39     5300.67     94.36 o 
  -2   3   4    20541.38    21608.37    290.33 o 
  -1   3   4    12232.36    12196.17    151.89 o 
   0   3   4     1837.66     1824.62     41.67 o 
   1   3   4      129.94      147.34     13.21 o 
   2   3   4      761.26      712.80     20.13 o 
   3   3   4     7982.63     7876.99    117.70 o 
   4   3   4    10957.48    10493.70    197.95 o 
   5   3   4     5717.80     5792.32    152.20 o 
   6   3   4     1788.24     1851.39     87.95 o 
   7   3   4     1887.35     1750.72    198.35 o 
   8   3   4      361.53      454.29     88.78 o 
   9   3   4       48.75       85.96     61.04 o 
  10   3   4       42.76       64.69     41.49 o 
  -9   4   4      346.82      337.49     93.48 o 
  -8   4   4        7.97       50.78     31.45 o 
  -7   4   4        0.36       42.07     24.00 o 
  -6   4   4     2285.31     2523.96    190.76 o 
  -5   4   4     4783.52     4860.15    165.94 o 
  -4   4   4    12534.86    12631.93    275.98 o 
  -3   4   4    11273.81    11680.99    165.23 o 
  -2   4   4    15628.17    15984.27    225.36 o 
  -1   4   4     9842.41     9981.85    115.67 o 
   0   4   4       42.79       49.93     14.35 o 
   1   4   4      109.17      151.72     16.89 o 
   2   4   4     1752.58     1817.12     67.24 o 
   3   4   4     2439.64     2463.47     57.63 o 
   4   4   4      602.42      543.35     57.73 o 
   5   4   4     7421.39     7021.32    142.07 o 
   6   4   4     1096.82     1142.93    122.20 o 
   7   4   4      640.59      689.73    100.77 o 
   8   4   4        1.87       57.14     79.99 o 
   9   4   4       19.27       43.25     37.84 o 
  10   4   4      211.17      216.21     55.43 o 
  -9   5   4      115.55       79.68     35.52 o 
  -8   5   4        9.97       53.89     36.21 o 
  -7   5   4       24.01       57.26     46.87 o 
  -6   5   4      391.69      564.46     59.36 o 
  -5   5   4     3777.67     3809.40    121.53 o 
  -4   5   4     6341.29     6258.15    198.21 o 
  -3   5   4    13951.90    14038.91    737.30 o 
  -2   5   4     7763.21     7979.00    104.17 o 
  -1   5   4     9523.30     9849.94    129.36 o 
   0   5   4      400.70      383.13     30.70 o 
   1   5   4      624.12      661.72     25.73 o 
   2   5   4     2464.71     2464.76     73.93 o 
   3   5   4     7295.15     7187.80    101.07 o 
   4   5   4    11218.19    11726.76    172.10 o 
   5   5   4     2550.73     2567.15     75.43 o 
   6   5   4     1829.85     1885.12     76.00 o 
   7   5   4       23.94       71.83     50.05 o 
   8   5   4      103.14      128.19     56.60 o 
   9   5   4      127.11      114.36     60.28 o 
  10   5   4      157.47      122.59     49.42 o 
  -9   6   4      341.44      206.75    156.46 o 
  -8   6   4      117.85       86.34     61.74 o 
  -7   6   4      138.04      178.73     50.13 o 
  -6   6   4      262.62      300.92     76.12 o 
  -5   6   4     5791.91     5549.26    248.56 o 
  -4   6   4     5358.14     5447.28    158.43 o 
  -3   6   4     6462.20     6717.41    118.91 o 
  -2   6   4     2695.16     2799.88    130.51 o 
  -1   6   4     3287.05     3228.97     71.33 o 
   0   6   4      177.70      208.09     30.46 o 
   1   6   4     1300.61     1456.61     68.99 o 
   2   6   4     1367.50     1298.19     92.30 o 
   3   6   4      344.20      364.05     45.10 o 
   4   6   4     1397.89     1354.36     46.73 o 
   5   6   4     1406.38     1327.79     50.18 o 
   6   6   4     2322.88     2167.49    195.88 o 
   7   6   4       37.62       66.71     19.73 o 
   8   6   4       38.37      169.57     52.51 o 
   9   6   4       41.88       90.56     32.01 o 
  10   6   4        8.78       77.56     77.65 o 
  -9   7   4      423.29      382.86    142.43 o 
  -8   7   4      216.65      188.53     70.93 o 
  -7   7   4        3.21       30.53     34.83 o 
  -6   7   4       40.59       87.76     54.24 o 
  -5   7   4      448.35      516.61    120.48 o 
  -4   7   4     1460.20     1456.94     78.64 o 
  -3   7   4     3675.12     3766.60    134.45 o 
  -2   7   4     4639.11     4785.16     99.35 o 
  -1   7   4      112.26      100.40     17.37 o 
   0   7   4      249.78      206.37     40.97 o 
   1   7   4      419.42      459.40     62.68 o 
   2   7   4     2829.91     2784.61     93.54 o 
   3   7   4     5456.25     5615.35    192.51 o 
   4   7   4     5145.34     5258.33    124.02 o 
   5   7   4     3978.48     3908.62    190.91 o 
   6   7   4     1236.32     1205.36     83.23 o 
   7   7   4      113.16      126.74     26.23 o 
   8   7   4        4.66       26.85     44.20 o 
   9   7   4        9.00       80.04     29.37 o 
  -8   8   4      181.94      116.27     83.49 o 
  -7   8   4       65.21       24.43     26.84 o 
  -6   8   4      742.65      617.28    134.84 o 
  -5   8   4     1544.78     1444.85    103.63 o 
  -4   8   4    10295.88    10438.42    122.11 o 
  -3   8   4     2825.57     2768.40    106.71 o 
  -2   8   4     6093.36     6270.98    176.55 o 
  -1   8   4     1251.74     1228.33     72.69 o 
   0   8   4     1784.68     1706.33     71.16 o 
   1   8   4      461.35      584.67     58.49 o 
   2   8   4      163.81      185.57     46.06 o 
   3   8   4     2064.23     1988.68     75.80 o 
   4   8   4      631.59      715.87    110.04 o 
   5   8   4     1730.36     1705.47     62.04 o 
   6   8   4      559.41      525.98     85.44 o 
   7   8   4      488.96      535.66     90.26 o 
   8   8   4       43.77       59.80     29.42 o 
   9   8   4        0.62       52.10     61.51 o 
  -8   9   4       29.32       75.19     54.75 o 
  -7   9   4      107.39       58.72     51.34 o 
  -6   9   4     1030.13      966.80    233.38 o 
  -5   9   4     1153.07     1201.25     78.04 o 
  -4   9   4     2658.32     2668.58     97.73 o 
  -3   9   4     9775.41     9535.99    146.64 o 
  -2   9   4     3787.92     3680.50    121.27 o 
  -1   9   4     3417.90     3590.62     98.80 o 
   0   9   4       21.76       26.70     23.81 o 
   1   9   4       36.85       44.06     20.37 o 
   2   9   4      646.22      715.10     78.70 o 
   3   9   4     3321.14     3457.04    180.00 o 
   4   9   4     2183.42     2200.11    116.37 o 
   5   9   4     1797.44     1513.07     89.77 o 
   6   9   4      763.22      743.95     70.01 o 
   7   9   4        7.94       83.19     61.01 o 
   8   9   4        1.41       84.17     49.01 o 
  -7  10   4      298.37      197.86    129.10 o 
  -6  10   4      733.60      717.65    141.40 o 
  -5  10   4     3389.35     3442.91    475.01 o 
  -4  10   4     2808.88     2734.01    154.52 o 
  -3  10   4     6027.31     6124.15    178.79 o 
  -2  10   4     1761.09     1963.97    124.00 o 
  -1  10   4      917.97      949.25     95.90 o 
   0  10   4       97.57      103.61     45.64 o 
   1  10   4      189.41      180.22     40.00 o 
   2  10   4     1147.36     1179.87     73.97 o 
   3  10   4     1466.59     1367.16     68.98 o 
   4  10   4     1827.04     1749.54     80.53 o 
   5  10   4      518.16      653.74     87.92 o 
   6  10   4      200.36      249.01     50.09 o 
   7  10   4       53.14       69.09     32.09 o 
   8  10   4       21.02       43.69     74.14 o 
  -6  11   4      417.26      457.08     97.49 o 
  -5  11   4     1078.80     1379.56    245.81 o 
  -4  11   4     1692.23     1591.67    135.24 o 
  -3  11   4     2667.43     2741.83     91.36 o 
  -2  11   4     1478.61     1614.48    135.67 o 
  -1  11   4      122.16      102.97     37.52 o 
   0  11   4      143.76      152.82     37.82 o 
   1  11   4      949.98      996.45     74.59 o 
   2  11   4     1058.30      997.80     82.41 o 
   3  11   4     2039.69     2157.47    133.56 o 
   4  11   4     1405.53     1388.50    104.96 o 
   5  11   4      608.83      778.42     67.06 o 
   6  11   4      177.80      102.44     33.44 o 
   7  11   4        3.82      101.56     56.13 o 
  -5  12   4      564.16      602.25    108.86 o 
  -4  12   4      672.52      763.99    123.95 o 
  -3  12   4     1047.74      901.36    240.54 o 
  -2  12   4      654.50      626.48     86.12 o 
  -1  12   4       18.13        1.82     26.64 o 
   0  12   4        4.26       53.31     27.22 o 
   1  12   4      377.73      185.71     69.13 o 
   2  12   4      562.61      481.06     79.34 o 
   3  12   4     1044.09     1064.23     94.73 o 
   4  12   4      687.47      868.95    160.55 o 
   5  12   4      255.78      273.76     47.78 o 
   6  12   4      139.85      114.35     59.43 o 
  -4  13   4     1378.80     1497.57    130.08 o 
  -3  13   4     1214.81     1033.88    172.83 o 
  -2  13   4      820.11      795.12     83.48 o 
  -1  13   4       93.27      142.37     42.53 o 
   0  13   4        4.49       68.87     37.35 o 
   1  13   4      200.81      213.97     38.80 o 
   2  13   4      377.85      392.57     74.54 o 
   3  13   4      331.88      343.02     50.53 o 
   4  13   4      353.44      353.65     65.55 o 
   5  13   4      226.52      151.19     50.80 o 
  -3  14   4     1327.27     1314.99    187.58 o 
  -2  14   4     1072.82      755.53    225.73 o 
  -1  14   4      174.67      306.00    101.97 o 
   0  14   4       76.86       50.46     29.92 o 
   1  14   4        8.50       47.70     31.15 o 
   2  14   4      245.23      543.77     95.19 o 
   3  14   4      368.85      369.73     80.14 o 
   4  14   4      138.54      198.86     95.27 o 
  -2 -11   5        9.34       19.59     20.95 o 
  -1 -11   5       10.83       64.56     68.19 o 
   0 -11   5      581.16      494.11    117.28 o 
   1 -11   5      605.95      425.98    111.35 o 
   2 -11   5     1756.22     1582.46    124.19 o 
  -4 -10   5      130.16      275.44    120.21 o 
  -3 -10   5       68.21       81.46     47.59 o 
  -2 -10   5       31.38       62.35     36.62 o 
  -1 -10   5      721.82      579.11    126.50 o 
   0 -10   5      920.57      837.52    119.18 o 
   1 -10   5     2308.25     2335.25    118.48 o 
   2 -10   5     1497.07     1391.23    106.88 o 
   3 -10   5     2158.76     2018.82    125.60 o 
   4 -10   5      685.68      575.25    130.47 o 
  -5  -9   5      203.62      310.98    214.58 o 
  -4  -9   5       76.75      136.83     55.91 o 
  -3  -9   5       11.48       66.59     25.56 o 
  -2  -9   5       12.94       52.36     24.60 o 
  -1  -9   5     1637.01     1605.08    130.65 o 
   0  -9   5     1660.02     1775.10    168.62 o 
   1  -9   5     4471.50     4309.85    210.03 o 
   2  -9   5     2232.40     2416.55    155.23 o 
   3  -9   5     3036.29     2779.36    151.04 o 
   4  -9   5      430.58      401.95     52.55 o 
   5  -9   5       68.20       68.86     25.21 o 
  -6  -8   5      476.60      568.41     90.88 o 
  -5  -8   5      195.30      324.51     68.84 o 
  -4  -8   5      205.63      247.89     91.61 o 
  -3  -8   5        6.92       53.16     26.18 o 
  -2  -8   5       18.58       67.78     68.75 o 
  -1  -8   5      984.19     1001.71     78.98 o 
   0  -8   5     1728.59     1757.21     75.26 o 
   1  -8   5     2105.00     2169.34    126.17 o 
   2  -8   5     3084.02     3122.89    172.24 o 
   3  -8   5     1261.88     1557.36    128.98 o 
   4  -8   5      237.72      323.71     71.93 o 
   5  -8   5       46.64       60.88     28.32 o 
   6  -8   5       25.57       28.49     22.56 o 
  -7  -7   5       64.52       85.56     51.30 o 
  -6  -7   5      178.32      224.94     60.52 o 
  -5  -7   5     1112.95     1159.53    140.74 o 
  -4  -7   5      126.74      161.44     47.80 o 
  -3  -7   5      579.71      698.20     93.90 o 
  -2  -7   5       23.44      -20.58     27.86 o 
  -1  -7   5      229.80      255.18     43.31 o 
   0  -7   5     2786.94     2952.65    168.99 o 
   1  -7   5     3446.91     3443.68    154.36 o 
   2  -7   5     1104.55     1146.15     88.79 o 
   3  -7   5     1137.90      950.03    132.84 o 
   4  -7   5      558.17      475.38     89.45 o 
   5  -7   5       72.87       53.28     31.29 o 
   6  -7   5      349.30      269.05     47.56 o 
   7  -7   5      555.98      588.44    156.70 o 
  -8  -6   5      426.24      385.43    104.54 o 
  -7  -6   5      334.85      141.50     42.80 o 
  -6  -6   5     1432.05     1567.31    123.72 o 
  -5  -6   5     1905.74     1963.82     74.03 o 
  -4  -6   5     1299.78     1238.80    111.84 o 
  -3  -6   5      549.15      544.13     52.42 o 
  -2  -6   5       18.55       31.99     23.08 o 
  -1  -6   5      444.38      514.61     71.52 o 
   0  -6   5     2011.18     2016.23    109.30 o 
   1  -6   5     3273.54     3277.76    189.62 o 
   2  -6   5     8670.42     9109.81    365.27 o 
   3  -6   5      926.02      927.50     76.95 o 
   4  -6   5     1164.01     1124.47     67.40 o 
   5  -6   5       65.82      106.03     31.97 o 
   6  -6   5       13.09       59.69     21.97 o 
   7  -6   5      476.52      421.41    141.96 o 
   8  -6   5      898.14      623.75    235.28 o 
  -8  -5   5      132.43      109.38     50.06 o 
  -7  -5   5      688.76      539.23    122.21 o 
  -6  -5   5      556.57      538.18     60.13 o 
  -5  -5   5     1330.87     1437.83     66.80 o 
  -4  -5   5     1040.47     1020.02     86.79 o 
  -3  -5   5        5.56       32.27     14.59 o 
  -2  -5   5       86.33       64.24     23.38 o 
  -1  -5   5     2978.10     2975.98    124.06 o 
   0  -5   5    10895.40    11030.90    231.17 o 
   1  -5   5     7597.28     7923.99    224.26 o 
   2  -5   5     6596.70     6795.80    162.54 o 
   3  -5   5     2298.67     2437.66    142.03 o 
   4  -5   5     1154.15     1212.59    129.93 o 
   5  -5   5      708.27      598.95     92.60 o 
   6  -5   5      237.84      163.74     41.30 o 
   7  -5   5      471.76      492.63     91.67 o 
   8  -5   5      703.73      700.70    221.02 o 
  -8  -4   5      661.15      909.59    177.28 o 
  -7  -4   5      905.42     1042.86     91.40 o 
  -6  -4   5      623.92      797.04     80.67 o 
  -5  -4   5      716.64      714.86     49.14 o 
  -4  -4   5      710.52      479.54    127.48 o 
  -3  -4   5      343.46      345.48     45.81 o 
  -2  -4   5     2566.08     2468.91     82.13 o 
  -1  -4   5     6734.80     6737.57    184.66 o 
   0  -4   5     8006.46     8089.72    148.57 o 
   1  -4   5    13620.67    13529.92    174.98 o 
   2  -4   5    10951.41    11125.24    340.65 o 
   3  -4   5     5731.95     6026.44    145.47 o 
   4  -4   5      746.39      755.36     81.17 o 
   5  -4   5        1.19       50.74     21.93 o 
   6  -4   5       15.89       53.54     24.11 o 
   7  -4   5     2203.82     2179.64    172.18 o 
   8  -4   5     1278.77     1162.27    157.02 o 
   9  -4   5      734.89      612.29    213.76 o 
  -9  -3   5       61.14       89.01     28.67 o 
  -8  -3   5       94.22      137.78     47.29 o 
  -7  -3   5      539.79      915.11    186.26 o 
  -6  -3   5     2670.27     2528.87     98.41 o 
  -5  -3   5       53.67      140.70     29.54 o 
  -4  -3   5     1475.70     1534.94     61.45 o 
  -3  -3   5      280.20      257.88     32.85 o 
  -2  -3   5      454.76      395.52     50.60 o 
  -1  -3   5    11390.33    11712.32    203.88 o 
   0  -3   5    10590.50    11000.97    170.72 o 
   1  -3   5    13564.87    13908.21    201.50 o 
   2  -3   5     5129.83     5218.53    145.76 o 
   3  -3   5     2121.11     2174.64     69.56 o 
   4  -3   5      360.03      358.21     71.66 o 
   5  -3   5        3.74       30.11     16.34 o 
   6  -3   5      140.84      204.33     43.79 o 
   7  -3   5     2029.96     1877.42    149.21 o 
   8  -3   5     1427.42     1250.93    265.69 o 
   9  -3   5      589.31      672.40    141.26 o 
  -9  -2   5      176.35       82.56     82.33 o 
  -8  -2   5      691.54      884.99    152.59 o 
  -7  -2   5     2091.44     2262.30    115.08 o 
  -6  -2   5      459.28      605.35    109.44 o 
  -5  -2   5     1136.61     1116.48     63.88 o 
  -4  -2   5      534.24      555.46     32.59 o 
  -3  -2   5        0.75       17.02     16.31 o 
  -2  -2   5      381.50      351.42     35.86 o 
  -1  -2   5     4654.72     4465.08    130.71 o 
   0  -2   5     1456.01     1078.85     49.29 o 
   1  -2   5     2753.76     2657.60     91.75 o 
   2  -2   5     2326.74     2251.50     87.05 o 
   3  -2   5      747.92      803.85     33.35 o 
   4  -2   5      160.62      125.90     30.01 o 
   5  -2   5      997.68      988.73     83.68 o 
   6  -2   5     1260.90     1411.63     48.55 o 
   7  -2   5     1420.67     1550.12     69.01 o 
   8  -2   5     2342.07     2467.63    143.34 o 
   9  -2   5      630.17      673.09    196.11 o 
  -9  -1   5      155.80      123.02     84.20 o 
  -8  -1   5      350.84      474.30     47.82 o 
  -7  -1   5     1427.55     1406.86    118.54 o 
  -6  -1   5     3263.03     3477.81    253.37 o 
  -5  -1   5     1679.18     1629.15     45.87 o 
  -4  -1   5     1271.11     1277.18     45.51 o 
  -3  -1   5     1465.24     1486.66     52.86 o 
  -2  -1   5      379.00      387.74     45.00 o 
  -1  -1   5     6971.73     6946.20    147.22 o 
   0  -1   5    13799.10    14615.92    205.55 o 
   1  -1   5     8342.11     8154.70    115.26 o 
   2  -1   5     8173.27     7891.37    111.23 o 
   3  -1   5     3993.85     4024.25    100.46 o 
   4  -1   5      442.16      489.48     34.37 o 
   5  -1   5        3.64       25.20     12.10 o 
   6  -1   5      418.90      436.30     78.93 o 
   7  -1   5     1436.05     1684.53    265.69 o 
   8  -1   5     1236.66     1285.70    198.32 o 
   9  -1   5      356.39      371.97     54.50 o 
  10  -1   5      119.98      167.69     66.19 o 
  -9   0   5      637.98      744.58    190.38 o 
  -8   0   5      421.43      418.21     88.70 o 
  -7   0   5     2098.31     2248.50    117.91 o 
  -6   0   5     1826.36     1914.09     70.00 o 
  -5   0   5     1118.27     1100.80     45.83 o 
  -4   0   5      537.54      492.62     41.86 o 
  -3   0   5       51.24       61.75     11.43 o 
  -2   0   5     2605.83     2428.99     64.00 o 
  -1   0   5     4286.91     4483.30    110.41 o 
   0   0   5    16965.31    16906.21    194.17 o 
   1   0   5     7228.15     7026.79    158.68 o 
   2   0   5     9543.45     9214.95    193.43 o 
   3   0   5     4195.50     3866.48    175.67 o 
   4   0   5     4571.85     4426.75     97.20 o 
   5   0   5       72.33       78.90     16.72 o 
   6   0   5      150.07      191.03    100.80 o 
   7   0   5      747.78      846.41    148.21 o 
   8   0   5      841.59      743.01     94.60 o 
   9   0   5      499.96      659.92    157.05 o 
  10   0   5      134.94      106.09     32.76 o 
  -9   1   5      354.90      206.06     74.84 o 
  -8   1   5      584.95      577.45    130.02 o 
  -7   1   5     1046.43     1082.97     73.18 o 
  -6   1   5     1282.46     1510.44     96.90 o 
  -5   1   5      972.92      960.03     56.41 o 
  -4   1   5      313.51      351.55     34.05 o 
  -3   1   5      101.49       97.21     11.53 o 
  -2   1   5     2411.88     2336.81     70.06 o 
  -1   1   5    24886.55    24941.93    270.71 o 
   0   1   5    23353.66    22393.53    244.58 o 
   1   1   5    29097.59    28800.92    338.67 o 
   2   1   5    15002.62    14523.04    182.21 o 
   3   1   5     6832.64     6881.84    165.92 o 
   4   1   5     1566.33     1510.17     62.51 o 
   5   1   5       45.56       53.19     26.97 o 
   6   1   5     1916.38     2052.58    157.46 o 
   7   1   5     1546.61     1646.91    107.93 o 
   8   1   5     1419.07     1686.92    201.02 o 
  10   1   5      127.68       93.79     59.41 o 
  -9   2   5      755.74      615.36     92.55 o 
  -8   2   5      910.56      748.47    131.96 o 
  -7   2   5      774.45      820.17     61.37 o 
  -6   2   5     3041.67     2938.38     94.16 o 
  -5   2   5     1014.65     1030.46     35.30 o 
  -4   2   5      101.15       87.42     21.02 o 
  -3   2   5      986.36     1000.03     35.15 o 
  -2   2   5     6841.90     6969.84     96.04 o 
  -1   2   5    26156.70    27041.92    360.13 o 
   0   2   5    13922.36    14108.74    192.60 o 
   1   2   5    17784.68    18059.89    198.63 o 
   2   2   5     7147.49     7120.48    103.38 o 
   3   2   5     3198.25     3102.44     81.77 o 
   4   2   5      163.47      180.62     16.48 o 
   5   2   5      255.42      237.32     69.21 o 
   6   2   5     1343.33     1261.90    161.07 o 
   7   2   5     2023.38     2042.84     94.84 o 
   8   2   5      902.15      819.47    159.56 o 
   9   2   5      770.68      692.51    277.15 o 
  10   2   5      147.68      121.40     47.99 o 
  -9   3   5      783.57      654.78    134.48 o 
  -8   3   5      981.69     1326.26    212.83 o 
  -7   3   5     2116.09     2231.05    108.15 o 
  -6   3   5     1709.58     1778.31     43.41 o 
  -5   3   5      867.62      733.71     41.08 o 
  -4   3   5     1801.55     1901.18     70.03 o 
  -3   3   5      285.08      299.54     22.88 o 
  -2   3   5      150.76      137.55     19.79 o 
  -1   3   5     6531.18     6711.55    141.29 o 
   0   3   5    13137.87    13349.05    225.82 o 
   1   3   5     2632.44     2547.78     45.89 o 
   2   3   5     4037.79     3993.33     68.01 o 
   3   3   5       37.88       35.21     10.56 o 
   4   3   5       25.26       36.07     11.52 o 
   5   3   5     2602.29     2393.86    165.00 o 
   6   3   5     2638.82     3005.79    125.68 o 
   7   3   5     3072.70     2997.61    166.49 o 
   8   3   5      996.99      794.62    173.91 o 
   9   3   5      476.50      477.46     78.58 o 
  10   3   5      146.22      193.60     43.02 o 
  -9   4   5      579.71      504.05     84.00 o 
  -8   4   5     1074.49     1146.15     98.52 o 
  -7   4   5      432.97      497.60     66.04 o 
  -6   4   5     2625.04     3074.81    232.01 o 
  -5   4   5     2422.61     2490.85    156.11 o 
  -4   4   5       40.37       24.40     13.28 o 
  -3   4   5       39.64       29.53      9.87 o 
  -2   4   5     8131.89     8754.37    102.76 o 
  -1   4   5    13581.46    13932.28    219.83 o 
   0   4   5     6814.05     6605.69     85.70 o 
   1   4   5     5545.02     5569.81     79.88 o 
   2   4   5     2445.30     2529.85     73.46 o 
   3   4   5     2669.23     2631.08     83.41 o 
   4   4   5     1813.99     1926.15     59.72 o 
   5   4   5      196.34      133.59     16.07 o 
   6   4   5      505.07      501.56    116.24 o 
   7   4   5      410.36      498.67    102.02 o 
   8   4   5      847.68      749.70    149.81 o 
   9   4   5       52.06      102.38     76.83 o 
  10   4   5       56.03       72.76     39.64 o 
  -9   5   5      260.59      274.14     75.84 o 
  -8   5   5     1214.47     1216.73    233.29 o 
  -7   5   5     1199.62     1266.47    101.53 o 
  -6   5   5     1799.35     1829.27    105.66 o 
  -5   5   5     1287.27     1141.91    114.36 o 
  -4   5   5       92.36      105.41     42.15 o 
  -3   5   5      182.37      159.14     21.96 o 
  -2   5   5     2335.14     2116.26     61.52 o 
  -1   5   5     7565.01     7722.36    138.85 o 
   0   5   5    15695.83    16571.75    202.37 o 
   1   5   5     7164.38     7126.27     93.90 o 
   2   5   5     5112.31     5024.56    105.05 o 
   3   5   5     1300.02     1189.13     35.93 o 
   4   5   5     1094.07     1152.61     38.33 o 
   5   5   5      169.81      202.28     41.28 o 
   6   5   5      658.37      717.15     87.17 o 
   7   5   5      505.66      605.50    122.67 o 
   8   5   5      611.29      815.69    200.90 o 
   9   5   5      208.63      229.34     66.68 o 
  10   5   5       32.90       51.51     34.38 o 
  -9   6   5      465.33      298.43     75.81 o 
  -8   6   5      268.97      281.59     84.01 o 
  -7   6   5     1310.07     1233.05    149.55 o 
  -6   6   5      321.70      501.14     60.80 o 
  -5   6   5     2307.21     2540.50    153.73 o 
  -4   6   5       77.68       84.18     37.30 o 
  -3   6   5     1516.51     1538.26     35.61 o 
  -2   6   5     6211.37     6510.00    134.79 o 
  -1   6   5    10292.49    10310.00    260.07 o 
   0   6   5    19104.24    19501.65    239.82 o 
   1   6   5     3135.07     2995.02     88.14 o 
   2   6   5     8834.43     9141.33    302.13 o 
   3   6   5     2960.93     2725.85     77.72 o 
   4   6   5       36.09       43.52     19.38 o 
   5   6   5       25.82       80.57     19.78 o 
   6   6   5      262.54      319.91     49.85 o 
   7   6   5      282.90      395.47     53.54 o 
   8   6   5      516.97      586.58    101.77 o 
   9   6   5      188.17      204.02     46.04 o 
  10   6   5       26.39       63.83     39.98 o 
  -8   7   5      791.33     1028.64    220.78 o 
  -7   7   5      988.80      903.52    204.81 o 
  -6   7   5     1856.72     2068.00    167.75 o 
  -5   7   5      539.17      485.19    129.33 o 
  -4   7   5      495.04      635.94    130.05 o 
  -3   7   5     1446.11     1472.29     47.77 o 
  -2   7   5     4115.75     4282.30     89.36 o 
  -1   7   5     5784.81     5995.44    121.05 o 
   0   7   5    14950.16    15135.55    254.55 o 
   1   7   5     5798.35     5831.30    155.60 o 
   2   7   5     1483.52     1458.61     55.20 o 
   3   7   5      800.16      863.00     57.32 o 
   4   7   5      123.85      104.63     33.81 o 
   5   7   5      849.64      767.09     73.79 o 
   6   7   5     1116.41     1005.71    132.25 o 
   7   7   5     1210.49     1313.61    143.02 o 
   8   7   5      912.46      866.65    107.10 o 
   9   7   5      248.60      319.21    183.01 o 
  -8   8   5     2515.97     2417.61    204.56 o 
  -7   8   5      887.87      980.01    198.30 o 
  -6   8   5     3037.68     3084.61    132.85 o 
  -5   8   5      210.47      225.34     69.19 o 
  -4   8   5     2034.92     2009.22    181.14 o 
  -3   8   5     2311.35     2365.55     68.63 o 
  -2   8   5     2013.61     1946.21     67.24 o 
  -1   8   5     5142.41     5496.07    129.89 o 
   0   8   5     4749.93     4681.28    205.17 o 
   1   8   5     3214.68     3212.56    106.96 o 
   2   8   5      421.93      427.92     57.49 o 
   3   8   5       53.50      104.16     32.92 o 
   4   8   5        2.16       29.04     28.50 o 
   5   8   5      896.77      997.32    147.86 o 
   6   8   5     1141.44      999.32     70.15 o 
   7   8   5      656.25      688.53    113.07 o 
   8   8   5      627.57      892.49    274.81 o 
   9   8   5      117.14      209.57     66.80 o 
  -8   9   5      661.12      482.01    149.28 o 
  -7   9   5      649.45      583.38    130.87 o 
  -6   9   5      580.83      598.03    137.17 o 
  -5   9   5      267.18      311.60     74.39 o 
  -4   9   5      364.46      402.52    125.83 o 
  -3   9   5      843.14      906.55     49.08 o 
  -2   9   5     2015.76     2040.65    123.33 o 
  -1   9   5     3407.71     3414.64    123.87 o 
   0   9   5     4251.21     4238.15    214.91 o 
   1   9   5     1813.06     1803.86     93.49 o 
   2   9   5      731.96      638.52    104.68 o 
   3   9   5        3.71       80.76     20.47 o 
   4   9   5      229.33      130.78     79.28 o 
   5   9   5      869.63      747.34     78.13 o 
   6   9   5      537.59      485.69     73.51 o 
   7   9   5      492.97      474.00     88.08 o 
   8   9   5      247.57      208.49     67.82 o 
  -7  10   5     1193.94      862.12    237.72 o 
  -6  10   5      325.53      296.71     61.42 o 
  -5  10   5      101.34       51.02     38.18 o 
  -4  10   5       85.79      137.22     51.96 o 
  -3  10   5     1021.06      986.21     46.98 o 
  -2  10   5     4796.90     4927.75    248.14 o 
  -1  10   5     2752.64     2806.23    187.41 o 
   0  10   5     4712.33     4704.92    184.65 o 
   1  10   5     1526.78     1380.72    108.79 o 
   2  10   5      862.83      889.19     52.93 o 
   3  10   5       34.88       42.56     33.13 o 
   4  10   5      101.34      133.73     44.05 o 
   5  10   5       74.24       51.11     28.32 o 
   6  10   5      229.48      189.73     47.08 o 
   7  10   5      157.86      108.03     35.72 o 
   8  10   5       76.73       37.42     68.88 o 
  -6  11   5      102.96      108.42     51.94 o 
  -5  11   5        3.49       32.15     38.05 o 
  -4  11   5       76.37       58.23     55.62 o 
  -3  11   5      409.85      492.87     68.18 o 
  -2  11   5     1858.68     1953.68    231.56 o 
  -1  11   5     2608.99     2657.63    248.77 o 
   0  11   5     3135.02     3016.01    135.32 o 
   1  11   5     1946.77     2026.69    115.85 o 
   2  11   5      925.66      885.11     69.42 o 
   3  11   5      334.96      405.22     58.12 o 
   4  11   5        2.66       57.65     40.93 o 
   5  11   5      229.69      167.57     38.40 o 
   6  11   5      165.52      154.70     38.12 o 
   7  11   5      127.39      116.68     47.70 o 
  -5  12   5       59.85       98.88     36.16 o 
  -4  12   5       67.55       98.47     66.51 o 
  -3  12   5      686.89      761.55     92.50 o 
  -2  12   5     1191.05     1309.19     94.08 o 
  -1  12   5     2915.37     2951.92    157.47 o 
   0  12   5     1164.06     1267.20     79.72 o 
   1  12   5      930.45      807.42    104.22 o 
   2  12   5      149.18      177.48     85.51 o 
   3  12   5       10.96       63.33     28.94 o 
   4  12   5       50.56       34.18     48.42 o 
   5  12   5      108.22      105.29     69.28 o 
   6  12   5      342.13      313.10     54.29 o 
  -4  13   5       24.73        3.86     48.73 o 
  -3  13   5      204.40      244.95    104.47 o 
  -2  13   5      716.70      735.63    110.78 o 
  -1  13   5     1240.40     1006.76    135.27 o 
   0  13   5     1344.95     1209.94    117.43 o 
   1  13   5      679.29      845.06    208.94 o 
   2  13   5       95.89       65.58     28.31 o 
   3  13   5       24.52       58.91     20.45 o 
   4  13   5      107.79      125.70     49.64 o 
   5  13   5      170.63      156.93     40.61 o 
  -3  14   5      411.47      249.42     80.56 o 
  -2  14   5     1029.40     1134.48    256.10 o 
  -1  14   5     1183.69     1193.79     83.39 o 
   0  14   5     1022.46      896.11    132.44 o 
   1  14   5      123.48       90.97     34.66 o 
   2  14   5      135.12      168.34     45.40 o 
   3  14   5       42.56       49.17     26.25 o 
   4  14   5       29.19       93.49     46.24 o 
   0  15   5      690.25      549.38    198.80 o 
   1  15   5      367.17      293.54     57.67 o 
  -3 -10   6      519.36      563.48    167.62 o 
  -2 -10   6     1240.04     1523.54    214.00 o 
  -1 -10   6      433.58      425.37     80.14 o 
   0 -10   6      276.87      258.52     58.67 o 
   1 -10   6       11.10       78.83     21.73 o 
   2 -10   6      370.10      254.28     62.18 o 
   3 -10   6      198.09      182.48     85.38 o 
  -4  -9   6      245.71      196.61     77.77 o 
  -3  -9   6      457.98      389.96    129.40 o 
  -2  -9   6      565.07      678.76    121.89 o 
  -1  -9   6      906.80     1104.55    128.68 o 
   0  -9   6      295.61      219.45     77.86 o 
   1  -9   6       67.34       32.26     28.52 o 
   2  -9   6      419.61      501.85     83.10 o 
   3  -9   6      607.43      521.75     93.88 o 
   4  -9   6     1500.72     1489.24    134.64 o 
   5  -9   6      688.99      445.50    123.80 o 
  -6  -8   6       43.92      121.46     40.22 o 
  -5  -8   6      294.77      298.40     60.52 o 
  -4  -8   6      386.95      410.20    103.48 o 
  -3  -8   6      818.50      831.71    110.82 o 
  -2  -8   6      918.63      980.99     92.74 o 
  -1  -8   6     1683.32     1728.55    104.30 o 
   0  -8   6       49.67       38.33     15.07 o 
   1  -8   6        2.37       71.44     29.20 o 
   2  -8   6      301.82      345.45     79.49 o 
   3  -8   6     1311.82     1262.49    101.56 o 
   4  -8   6     1531.69     1541.95    131.25 o 
   5  -8   6     2458.27     2546.20    132.43 o 
   6  -8   6      847.21      707.90    107.65 o 
  -6  -7   6        5.91       82.83     32.20 o 
  -5  -7   6       66.00      273.40     76.48 o 
  -4  -7   6     1120.27     1132.04    196.34 o 
  -3  -7   6     1232.63     1410.84    160.55 o 
  -2  -7   6     2062.37     2233.14     99.31 o 
  -1  -7   6     1671.20     1599.54    119.58 o 
   0  -7   6      843.46      799.30     82.44 o 
   1  -7   6       20.66       34.30     22.12 o 
   2  -7   6     1038.53     1173.56    128.93 o 
   3  -7   6     4236.37     4239.08    263.60 o 
   4  -7   6     3682.82     3643.83    281.58 o 
   5  -7   6     2931.84     3125.55    168.02 o 
   6  -7   6     1176.35     1284.89     93.10 o 
   7  -7   6      679.26      764.08    188.74 o 
  -7  -6   6       26.50       41.14     32.61 o 
  -6  -6   6      503.19      447.96    127.35 o 
  -5  -6   6     1329.85     1149.08    209.53 o 
  -4  -6   6     2488.69     2610.42    112.15 o 
  -3  -6   6     1838.44     1873.54     90.31 o 
  -2  -6   6     3498.44     3563.03    160.90 o 
  -1  -6   6     1715.27     1877.14     93.67 o 
   0  -6   6     1097.67     1140.12    115.91 o 
   1  -6   6     1799.31     1703.70     84.10 o 
   2  -6   6       51.66       82.58     31.40 o 
   3  -6   6     1238.79     1423.05     72.76 o 
   4  -6   6     2884.87     3012.90    175.34 o 
   5  -6   6      978.65      944.06     79.33 o 
   6  -6   6      766.09      907.56    119.21 o 
   7  -6   6      282.28      348.20     84.18 o 
  -8  -5   6       18.40       55.65     21.71 o 
  -7  -5   6       53.22      134.64     47.58 o 
  -6  -5   6      136.99      126.09     79.22 o 
  -5  -5   6      248.92      254.02     35.11 o 
  -4  -5   6     2978.57     3057.86    122.83 o 
  -3  -5   6     2718.61     2973.12    138.82 o 
  -2  -5   6     2294.36     2245.81    125.82 o 
  -1  -5   6     2596.75     2506.33    247.38 o 
   0  -5   6       25.55       53.31     19.74 o 
   1  -5   6       63.49       73.35     28.63 o 
   2  -5   6     8780.92     8886.18    257.92 o 
   3  -5   6     1947.71     2100.65     80.43 o 
   4  -5   6     9225.48     9879.53    304.69 o 
   5  -5   6     2314.91     2511.57    126.57 o 
   6  -5   6     1005.38     1081.15    131.68 o 
   7  -5   6      108.32       88.41     95.89 o 
   8  -5   6        4.91       43.74     66.19 o 
  -8  -4   6      102.20      122.32     45.37 o 
  -7  -4   6      140.99      222.93     78.01 o 
  -6  -4   6      444.41      529.78    112.11 o 
  -5  -4   6     1061.76     1045.33    124.68 o 
  -4  -4   6     3828.40     3844.33    180.58 o 
  -3  -4   6     1787.23     1761.91    178.57 o 
  -2  -4   6     2744.36     2646.22    122.24 o 
  -1  -4   6     1561.76     1614.03     53.46 o 
   0  -4   6      164.17      126.52     27.75 o 
   1  -4   6      602.58      657.10    100.98 o 
   2  -4   6     3092.38     3162.38    134.24 o 
   3  -4   6      839.83      831.48     65.83 o 
   4  -4   6     3606.75     3644.06    325.24 o 
   5  -4   6     1272.26     1294.40     73.90 o 
   6  -4   6      910.00      896.20    134.50 o 
   7  -4   6      397.77      326.45     75.66 o 
   8  -4   6      186.69      169.45     59.78 o 
  -8  -3   6       18.61       65.34     35.68 o 
  -7  -3   6        6.95       20.59     27.71 o 
  -6  -3   6       45.28       74.85     19.15 o 
  -5  -3   6       45.72       83.30     28.50 o 
  -4  -3   6     2146.61     2222.71    127.25 o 
  -3  -3   6     2332.66     2199.02     76.19 o 
  -2  -3   6     1405.41     1354.12     47.58 o 
  -1  -3   6     1237.11     1162.17     78.31 o 
   0  -3   6      282.55      266.18     38.10 o 
   1  -3   6     2251.36     2362.38     84.34 o 
   2  -3   6     3461.00     3532.71    122.65 o 
   3  -3   6     7880.34     7915.21    275.78 o 
   4  -3   6     4736.29     5094.38    234.13 o 
   5  -3   6     5160.71     5361.66    321.44 o 
   6  -3   6     1259.68     1240.19     80.04 o 
   7  -3   6      408.80      467.02     91.91 o 
   8  -3   6       54.01       58.57     31.65 o 
   9  -3   6        4.81       76.01     67.36 o 
  -9  -2   6      129.89      267.09     65.02 o 
  -8  -2   6      111.57      105.66     34.04 o 
  -7  -2   6       67.98       59.16     32.07 o 
  -6  -2   6     1491.09     1549.49     93.73 o 
  -5  -2   6     1183.87     1285.62     51.31 o 
  -4  -2   6     3610.01     3891.09    280.07 o 
  -3  -2   6     6581.97     6512.17    154.59 o 
  -2  -2   6     3407.86     3239.89     86.03 o 
  -1  -2   6     1828.53     1673.11    137.07 o 
   0  -2   6      712.89      796.09     54.02 o 
   1  -2   6      652.83      721.72     39.44 o 
   2  -2   6     4124.92     4210.58    128.07 o 
   3  -2   6     4847.68     4646.35    173.84 o 
   4  -2   6     2879.26     2920.55    137.40 o 
   5  -2   6     3714.47     3974.14    174.27 o 
   6  -2   6      987.07     1096.26     95.33 o 
   7  -2   6      661.46      603.82    109.47 o 
   8  -2   6      116.82       87.54     49.35 o 
   9  -2   6      175.72      252.50     58.79 o 
  -9  -1   6       72.53       52.62     35.78 o 
  -8  -1   6       54.77       72.84     33.08 o 
  -7  -1   6      674.10      786.55     74.76 o 
  -6  -1   6       82.85       81.73     33.54 o 
  -5  -1   6     6338.38     6660.78    316.68 o 
  -4  -1   6     4417.52     4361.76     95.74 o 
  -3  -1   6     8601.15     8384.56    146.63 o 
  -2  -1   6    11121.21    11420.86    308.58 o 
  -1  -1   6     2130.62     1895.79     53.01 o 
   0  -1   6     4221.03     4464.19    104.83 o 
   1  -1   6     3279.50     3574.26    131.01 o 
   2  -1   6     4040.13     4102.12    110.76 o 
   3  -1   6     4221.92     4075.86    106.42 o 
   4  -1   6     7255.04     7073.21    139.70 o 
   5  -1   6     3447.21     3123.17    135.87 o 
   6  -1   6     2098.69     1951.38     77.87 o 
   7  -1   6      323.05      357.10     99.79 o 
   8  -1   6        6.15       -0.85     58.59 o 
   9  -1   6      127.11      117.42     56.05 o 
  -9   0   6       34.13       79.52     54.96 o 
  -8   0   6        2.47       52.39     41.40 o 
  -7   0   6      162.06      326.02     74.58 o 
  -6   0   6     3186.13     3069.80    127.25 o 
  -5   0   6     2477.57     2551.61    118.32 o 
  -4   0   6     7680.34     7959.30    157.53 o 
  -3   0   6     4867.49     5016.39     69.39 o 
  -2   0   6     6687.04     6826.59    254.46 o 
  -1   0   6     1506.00     1569.35     98.91 o 
   0   0   6      189.84      231.43     27.11 o 
   1   0   6      382.38      342.83     30.45 o 
   2   0   6     7559.96     7826.83    112.80 o 
   3   0   6     7719.74     7401.71    125.85 o 
   4   0   6     3739.65     3618.10    125.95 o 
   5   0   6     4140.67     3961.70    126.62 o 
   6   0   6     1066.52     1045.99     80.35 o 
   7   0   6       13.06      137.47     72.27 o 
   8   0   6        0.41       27.88     25.74 o 
   9   0   6      311.47      288.38     79.32 o 
  10   0   6      538.79      444.37    115.99 o 
  -9   1   6       31.83        5.38     46.78 o 
  -8   1   6        4.36       33.30     25.11 o 
  -7   1   6      247.39      259.28     43.25 o 
  -6   1   6     1560.07     1464.26     86.53 o 
  -5   1   6     3411.55     3387.76    132.60 o 
  -4   1   6     7081.01     7385.58    132.92 o 
  -3   1   6     3276.99     3373.94     96.28 o 
  -2   1   6     1973.73     1856.05    100.78 o 
  -1   1   6     1941.03     1976.91     57.96 o 
   0   1   6     1497.44     1552.96     68.83 o 
   1   1   6     6554.50     6351.71    155.72 o 
   2   1   6    14530.48    14839.71    219.11 o 
   3   1   6     6330.15     5980.46    182.66 o 
   4   1   6     6918.02     6845.84    157.17 o 
   5   1   6     4157.25     4089.08     96.00 o 
   6   1   6     1221.00     1176.01    101.26 o 
   7   1   6      444.59      437.16     88.66 o 
   8   1   6      142.35      104.81     43.21 o 
   9   1   6       29.93       19.50     19.94 o 
  10   1   6      355.35      222.81     72.05 o 
  -9   2   6      378.32      354.42     72.26 o 
  -8   2   6        2.39       44.95     38.32 o 
  -7   2   6      247.64      315.11     64.10 o 
  -6   2   6      419.15      410.16     43.81 o 
  -5   2   6     2100.41     1939.69    108.39 o 
  -4   2   6     1188.69     1134.70     39.71 o 
  -3   2   6     3521.41     3524.17     86.29 o 
  -2   2   6     1169.30     1292.90     69.90 o 
  -1   2   6     2312.55     2399.64     52.56 o 
   0   2   6      572.27      615.52     25.37 o 
   1   2   6     2214.31     2126.55     44.07 o 
   2   2   6     8902.60     8613.77    108.40 o 
   3   2   6     4730.15     4661.53     97.06 o 
   4   2   6     5345.39     5121.25    112.74 o 
   5   2   6     3608.72     3792.88    181.06 o 
   6   2   6     1182.90     1195.41    141.46 o 
   7   2   6        4.78       48.06     36.14 o 
   8   2   6       16.91       87.30     28.08 o 
   9   2   6      130.74      122.18     48.90 o 
  10   2   6      143.63       96.97     46.16 o 
  -9   3   6      279.43      347.08    119.04 o 
  -8   3   6       25.38       52.27     33.91 o 
  -7   3   6      122.38      139.26     55.43 o 
  -6   3   6     1063.63     1166.26     59.24 o 
  -5   3   6     1452.54     1411.85     37.50 o 
  -4   3   6     4177.12     4074.44     99.30 o 
  -3   3   6     5545.89     5599.85    107.91 o 
  -2   3   6      915.91      818.75     30.05 o 
  -1   3   6     1369.01     1379.57     41.85 o 
   0   3   6      381.51      403.41     22.64 o 
   1   3   6     1843.00     2025.94     51.60 o 
   2   3   6     6854.37     6819.79    134.75 o 
   3   3   6     8663.94     8949.23    135.77 o 
   4   3   6      679.55      643.92     33.37 o 
   5   3   6     3248.63     3340.35    165.79 o 
   6   3   6      971.92      965.09    101.62 o 
   7   3   6        6.02       29.08     24.20 o 
   8   3   6        7.86       60.69     28.75 o 
   9   3   6      191.66       82.99     42.44 o 
  10   3   6       21.30       46.48     44.56 o 
  -9   4   6       88.73       68.32     27.25 o 
  -8   4   6        0.37       57.49     32.82 o 
  -7   4   6     1828.34     1967.10    186.87 o 
  -6   4   6     2145.07     2232.93    107.30 o 
  -5   4   6     4399.84     4548.69    121.53 o 
  -4   4   6     8447.60     8087.81    153.83 o 
  -3   4   6     8889.23     9002.08    128.60 o 
  -2   4   6    10590.26    10802.01    138.02 o 
  -1   4   6     6342.11     6586.03    127.53 o 
   0   4   6      814.96      747.90     32.38 o 
   1   4   6     3143.35     3244.93     74.85 o 
   2   4   6     2833.73     2847.86    121.02 o 
   3   4   6     5760.22     5722.70    122.48 o 
   4   4   6     4800.74     4919.10     94.44 o 
   5   4   6     2189.44     2285.35    170.31 o 
   6   4   6      808.13      786.67    151.69 o 
   7   4   6      101.40      127.84     46.24 o 
   8   4   6      168.07      130.35    114.02 o 
   9   4   6       53.02       63.89     39.65 o 
  10   4   6      238.28      213.51    144.19 o 
  -9   5   6       49.15       43.21     16.52 o 
  -8   5   6      155.34      162.39    122.55 o 
  -7   5   6      730.83      791.92    176.89 o 
  -6   5   6     1970.09     2074.48     87.99 o 
  -5   5   6     2164.40     2444.51    149.42 o 
  -4   5   6     4283.95     4232.05     99.96 o 
  -3   5   6     9313.74     9840.18    147.68 o 
  -2   5   6     4511.89     4354.68    102.84 o 
  -1   5   6       12.07       31.72     14.00 o 
   0   5   6      115.13      145.72     17.92 o 
   1   5   6     4687.27     4800.74    120.26 o 
   2   5   6     3622.31     3472.60    122.74 o 
   3   5   6     9539.63    10105.32    242.65 o 
   4   5   6     2546.69     2507.56     57.96 o 
   5   5   6     2029.08     1921.72     65.83 o 
   6   5   6      950.08      974.04    158.80 o 
   7   5   6       65.80       92.56     62.09 o 
   8   5   6      298.73       93.79     63.85 o 
   9   5   6       51.50       50.40     60.81 o 
  10   5   6       76.64      100.79     36.85 o 
  -9   6   6        1.28       39.80     26.27 o 
  -8   6   6       34.55       83.77     46.42 o 
  -7   6   6      626.51      501.29    111.85 o 
  -6   6   6     2853.46     2985.23    155.57 o 
  -5   6   6     2942.66     3236.06    136.70 o 
  -4   6   6     5478.06     5205.16    153.05 o 
  -3   6   6     5137.97     5005.82     95.04 o 
  -2   6   6     1619.55     1617.72     43.32 o 
  -1   6   6      466.84      476.21     42.53 o 
   0   6   6     6970.33     6889.16    127.88 o 
   1   6   6     2661.61     2798.46     92.92 o 
   2   6   6    16187.82    16264.52    263.01 o 
   3   6   6     4126.76     4092.33     90.32 o 
   4   6   6     6250.40     6325.70    207.47 o 
   5   6   6     1380.88     1440.18     63.27 o 
   6   6   6       17.27       66.37     23.30 o 
   7   6   6      287.98      463.91    157.40 o 
   8   6   6      143.25       64.92     48.81 o 
   9   6   6      175.85      128.75     50.72 o 
  -8   7   6       68.40       83.30     51.53 o 
  -7   7   6      278.54      266.58     78.57 o 
  -6   7   6      880.95      927.34     94.74 o 
  -5   7   6      650.01      723.57     72.95 o 
  -4   7   6     1356.92     1458.89    138.69 o 
  -3   7   6     2046.62     2075.35     60.41 o 
  -2   7   6      177.38      153.71     25.14 o 
  -1   7   6       29.35       50.27     18.95 o 
   0   7   6     5015.96     5052.01    167.20 o 
   1   7   6     2405.44     2328.36    155.32 o 
   2   7   6     6063.78     6174.93    247.42 o 
   3   7   6     3980.76     3834.33    139.49 o 
   4   7   6     3097.32     2926.25    104.07 o 
   5   7   6     1627.71     1626.23     72.68 o 
   6   7   6      320.21      290.52     41.41 o 
   7   7   6        0.01       25.81     45.83 o 
   8   7   6       58.62      108.36     70.63 o 
   9   7   6      179.83       48.76     47.88 o 
  -8   8   6        8.68       15.97     36.39 o 
  -7   8   6       70.28       89.81     41.99 o 
  -6   8   6     1288.32     1278.65    106.03 o 
  -5   8   6     3108.90     3125.93    234.93 o 
  -4   8   6     2439.00     2580.74    229.51 o 
  -3   8   6     5560.58     5803.95    131.03 o 
  -2   8   6      955.98      932.91     49.18 o 
  -1   8   6       24.59       19.33     17.18 o 
   0   8   6      894.63      936.02     55.96 o 
   1   8   6     2743.73     2729.40    106.22 o 
   2   8   6     1559.45     1635.28     90.96 o 
   3   8   6     2664.74     2859.87    102.86 o 
   4   8   6      610.04      682.92     59.50 o 
   5   8   6       73.21       94.53     32.79 o 
   6   8   6       19.36       37.03     44.56 o 
   7   8   6       33.17       83.13     58.24 o 
   8   8   6        4.47       99.57     46.02 o 
   9   8   6      105.68      125.62     58.85 o 
  -7   9   6      499.77      537.73    137.53 o 
  -6   9   6     1705.58     1744.99    130.69 o 
  -5   9   6     1807.80     1909.74    135.05 o 
  -4   9   6     3052.37     3115.23    274.34 o 
  -3   9   6     1527.23     1470.29    110.14 o 
  -2   9   6      840.32      782.06     87.60 o 
  -1   9   6      377.17      404.03     64.08 o 
   0   9   6       86.26       75.93     27.35 o 
   1   9   6     1305.56     1461.85     65.47 o 
   2   9   6     1903.82     2014.59    149.66 o 
   3   9   6      592.65      637.81    101.33 o 
   4   9   6     1755.12     1787.97    109.55 o 
   5   9   6      995.04     1111.79     89.28 o 
   6   9   6      182.14      187.33     35.31 o 
   7   9   6        4.15       28.11     33.79 o 
   8   9   6        9.80       57.36     35.68 o 
  -7  10   6      463.08      440.87    113.04 o 
  -6  10   6     1103.27     1044.30    156.93 o 
  -5  10   6     3838.79     3950.92    177.08 o 
  -4  10   6     3870.23     3985.64    159.40 o 
  -3  10   6     3286.26     3334.21    135.73 o 
  -2  10   6     3203.58     3236.24    140.45 o 
  -1  10   6      170.22      128.55     22.11 o 
   0  10   6       39.28       45.99     25.46 o 
   1  10   6     1839.21     1782.43    118.73 o 
   2  10   6     1360.00     1347.00     56.26 o 
   3  10   6     2036.16     2228.37    117.69 o 
   4  10   6      634.09      716.66    101.09 o 
   5  10   6      241.52      189.95     40.67 o 
   6  10   6       17.25       75.25     62.25 o 
   7  10   6       11.31       72.44     39.41 o 
   8  10   6       21.94       18.96     39.41 o 
  -6  11   6     1032.25      942.56    115.23 o 
  -5  11   6      858.92     1031.72    102.96 o 
  -4  11   6     1616.20     1452.88    159.74 o 
  -3  11   6       98.13      113.51     28.31 o 
  -2  11   6       12.27       29.69     22.37 o 
  -1  11   6       47.22       90.95     42.39 o 
   0  11   6      968.66     1031.15    136.76 o 
   1  11   6     2012.55     1902.09     86.92 o 
   2  11   6     3320.79     3249.44    110.77 o 
   3  11   6     1703.40     1845.13     78.95 o 
   4  11   6     1153.54     1117.48    102.15 o 
   5  11   6     1064.41     1232.63    166.67 o 
   6  11   6      193.40      169.21     49.72 o 
   7  11   6        7.28      102.45     63.95 o 
  -5  12   6     1044.17      885.28    227.80 o 
  -4  12   6      963.60      829.75    171.84 o 
  -3  12   6      975.87     1161.89    242.41 o 
  -2  12   6        5.39       50.06     29.66 o 
  -1  12   6       40.90       36.69     17.37 o 
   0  12   6     1815.93     2028.21    124.92 o 
   1  12   6     1151.49     1173.45     86.24 o 
   2  12   6     1708.16     1651.66     90.90 o 
   3  12   6     1038.21      963.65     74.28 o 
   4  12   6      478.36      484.30     72.61 o 
   5  12   6       88.14       99.02     29.73 o 
   6  12   6        1.56       54.01     27.25 o 
   7  12   6       48.95      114.34     43.95 o 
  -4  13   6      265.68      199.41     74.33 o 
  -3  13   6      470.14      409.42    114.83 o 
  -2  13   6        4.57       18.80     22.56 o 
  -1  13   6        2.06       47.52     30.25 o 
   0  13   6      287.15      374.33     67.01 o 
   1  13   6      686.89      720.55    141.76 o 
   2  13   6      856.51      709.15    133.99 o 
   3  13   6      571.85      731.49     67.26 o 
   4  13   6      140.84       85.19     38.45 o 
   5  13   6       64.44       71.06     47.01 o 
   6  13   6        5.82      141.24     57.33 o 
  -3  14   6      355.20      298.51    120.78 o 
  -2  14   6      111.78      150.77     58.05 o 
  -1  14   6        1.69       15.30     29.64 o 
   0  14   6       68.91      186.88     94.95 o 
   1  14   6      633.80      527.73    109.77 o 
   2  14   6       72.01       84.82     26.66 o 
   3  14   6      230.36      157.75     73.79 o 
   4  14   6       31.50       63.08     32.51 o 
   0  15   6       80.44       95.53     34.96 o 
   1  15   6      419.95      364.85    157.63 o 
  -1 -10   7      770.74      748.90    240.27 o 
   0 -10   7      643.12      582.52    183.48 o 
   1 -10   7     1198.05     1053.33    190.50 o 
  -3  -9   7       21.95       54.65    140.33 o 
  -2  -9   7      723.91      490.90    208.62 o 
  -1  -9   7      528.01      563.76    135.30 o 
   0  -9   7     1838.06     1609.81    193.28 o 
   1  -9   7     2004.83     2020.49    131.94 o 
   2  -9   7     1620.08     1413.39    232.06 o 
   3  -9   7      622.79      560.09     80.75 o 
   4  -9   7       25.26       14.89     31.24 o 
  -5  -8   7      176.12       79.57     72.39 o 
  -4  -8   7        3.13      164.79    114.25 o 
  -3  -8   7      346.32      301.78    136.64 o 
  -2  -8   7      996.85     1069.09    221.83 o 
  -1  -8   7     1649.40     1776.90    127.52 o 
   0  -8   7     2453.10     2395.03    176.59 o 
   1  -8   7     2284.68     2193.08    138.03 o 
   2  -8   7     1544.68     1445.70    109.13 o 
   3  -8   7      168.66      125.03     35.46 o 
   4  -8   7       43.69       70.87     34.90 o 
   5  -8   7       86.87       47.00     21.22 o 
  -6  -7   7      220.01      226.37     66.29 o 
  -5  -7   7        6.02       53.12     90.39 o 
  -4  -7   7        2.42       43.25     49.48 o 
  -3  -7   7       11.92       51.10     47.62 o 
  -2  -7   7      321.27      343.36     65.59 o 
  -1  -7   7     1522.52     1404.40    124.80 o 
   0  -7   7      687.35      822.15     82.35 o 
   1  -7   7     2304.70     2200.49    156.51 o 
   2  -7   7      610.53      605.75    109.07 o 
   3  -7   7      435.67      479.04     69.00 o 
   4  -7   7      254.05      293.84     72.42 o 
   5  -7   7      483.46      394.75     68.54 o 
   6  -7   7      826.93      876.54    152.95 o 
  -6  -6   7      229.52      188.21     97.41 o 
  -5  -6   7      164.12      113.88     54.35 o 
  -4  -6   7       79.94       67.50     44.61 o 
  -3  -6   7      287.60      393.87     82.11 o 
  -2  -6   7      376.28      431.83     86.38 o 
  -1  -6   7     2568.75     2545.76    145.95 o 
   0  -6   7     1349.26     1233.63    105.51 o 
   1  -6   7     3227.57     2858.45    176.40 o 
   2  -6   7      227.89      203.12     42.29 o 
   3  -6   7      518.05      422.19     88.32 o 
   4  -6   7      255.43      286.15     49.11 o 
   5  -6   7      443.51      540.53     66.42 o 
   6  -6   7      735.22      894.62    141.24 o 
   7  -6   7      690.97      718.59    124.69 o 
  -7  -5   7      755.79      458.82    132.74 o 
  -6  -5   7      127.17      146.27     56.13 o 
  -5  -5   7       48.15       33.05     40.32 o 
  -4  -5   7      265.05      375.10    103.61 o 
  -3  -5   7       49.54       50.45     20.47 o 
  -2  -5   7     1201.60     1247.14    119.37 o 
  -1  -5   7     2202.94     2093.50     91.73 o 
   0  -5   7     6150.24     6030.50    173.88 o 
   1  -5   7     2537.93     2573.42    133.67 o 
   2  -5   7     3969.85     3773.99    209.36 o 
   3  -5   7      873.09      707.74    101.76 o 
   4  -5   7       14.32       59.59     29.29 o 
   5  -5   7      324.13      234.28     49.08 o 
   6  -5   7      628.60      567.40     87.87 o 
   7  -5   7      795.78      853.13    211.31 o 
   8  -5   7      979.87      757.65    197.51 o 
  -8  -4   7      190.83      249.31    103.14 o 
  -7  -4   7      299.20      351.52    197.39 o 
  -6  -4   7      380.45      269.33     96.60 o 
  -5  -4   7      382.93      417.44    139.86 o 
  -4  -4   7       77.33      112.27     46.12 o 
  -3  -4   7       20.97       31.77     14.99 o 
  -2  -4   7     3353.24     3163.60    123.28 o 
  -1  -4   7     3280.40     2935.93    207.51 o 
   0  -4   7     7496.77     7694.69    324.44 o 
   1  -4   7     6620.47     6405.10    227.46 o 
   2  -4   7     1496.16     1513.98     91.09 o 
   3  -4   7     1148.30     1247.69     63.92 o 
   4  -4   7      722.97      661.09     62.53 o 
   5  -4   7     1173.57     1329.63    196.25 o 
   6  -4   7      611.90      882.72    111.48 o 
   7  -4   7      750.50      581.30    139.74 o 
   8  -4   7      274.16      243.80     66.91 o 
  -8  -3   7      389.35      243.51     73.28 o 
  -7  -3   7      250.09      275.53    118.34 o 
  -6  -3   7      199.92      335.83     64.70 o 
  -5  -3   7      124.75       82.96     41.38 o 
  -4  -3   7      337.00      273.12     43.70 o 
  -3  -3   7     1009.83      936.76     91.53 o 
  -2  -3   7     3419.29     3413.80     98.03 o 
  -1  -3   7     5099.83     4855.12    107.34 o 
   0  -3   7     8228.39     8090.72    166.40 o 
   1  -3   7     7333.64     7437.94    192.29 o 
   2  -3   7     3335.07     3244.55     93.38 o 
   3  -3   7       59.10       81.96     29.44 o 
   4  -3   7      632.55      712.87     75.13 o 
   5  -3   7     1220.43     1336.92     99.10 o 
   6  -3   7     3164.94     2884.63    244.43 o 
   7  -3   7      884.98      910.84    157.31 o 
   8  -3   7     1592.29     1339.79    179.81 o 
   9  -3   7      443.21      365.79    140.79 o 
  -8  -2   7      946.92      900.04    110.62 o 
  -7  -2   7      640.35      422.19    145.24 o 
  -6  -2   7     1045.93      978.89    218.86 o 
  -5  -2   7      452.74      446.34     58.79 o 
  -4  -2   7        6.18       21.28      7.49 o 
  -3  -2   7     1233.72     1239.48    194.90 o 
  -2  -2   7     1320.00     1123.75     67.60 o 
  -1  -2   7     8999.18     8861.49    174.04 o 
   0  -2   7     6255.94     6375.49    120.80 o 
   1  -2   7     5025.91     4993.58    111.06 o 
   2  -2   7      685.24      686.17     86.07 o 
   3  -2   7       12.72       57.89     25.41 o 
   4  -2   7      254.25      287.04     54.80 o 
   5  -2   7      984.35     1117.87     93.76 o 
   6  -2   7     4356.26     4625.04    210.82 o 
   7  -2   7     1376.93     1318.65    172.13 o 
   8  -2   7      917.97      913.87    199.24 o 
   9  -2   7      464.55      327.57    143.72 o 
  -8  -1   7      341.40      355.02     58.85 o 
  -7  -1   7      420.46      528.75     66.87 o 
  -6  -1   7      118.43      143.13     36.33 o 
  -5  -1   7       26.24      108.31     23.13 o 
  -4  -1   7      124.98      108.46     47.12 o 
  -3  -1   7     2497.84     2420.24    148.11 o 
  -2  -1   7     3949.05     3921.69    215.88 o 
  -1  -1   7     3682.08     3514.27     96.05 o 
   0  -1   7     4382.88     4159.90     99.02 o 
   1  -1   7     7663.54     7937.69    200.63 o 
   2  -1   7     1219.17     1357.03     51.69 o 
   3  -1   7       57.58       61.30     24.02 o 
   4  -1   7     1549.88     1570.00     63.70 o 
   5  -1   7     2390.71     2484.50    145.40 o 
   6  -1   7     1427.28     1537.69     92.08 o 
   7  -1   7     1669.68     2038.16     88.07 o 
   8  -1   7      201.68      394.22     57.84 o 
   9  -1   7      498.95      356.40     85.83 o 
  -9   0   7      294.19      277.85     70.40 o 
  -8   0   7      506.30      315.27    100.33 o 
  -7   0   7      714.58      740.97     70.65 o 
  -6   0   7      733.31      711.62     44.01 o 
  -5   0   7       55.36       73.98     19.63 o 
  -4   0   7      955.61     1039.37     34.73 o 
  -3   0   7     2037.16     2038.29    164.53 o 
  -2   0   7     7465.75     7297.94    304.28 o 
  -1   0   7     7688.06     7872.20    256.96 o 
   0   0   7    11551.74    12068.44    182.64 o 
   1   0   7     3178.14     2936.67     99.48 o 
   2   0   7     2381.67     2284.03    114.55 o 
   3   0   7      426.09      487.37     45.64 o 
   4   0   7       25.51       26.90     11.26 o 
   5   0   7     1194.97     1285.16     85.24 o 
   6   0   7      561.22      546.56     82.03 o 
   7   0   7     2443.73     2606.49    207.11 o 
   8   0   7      220.49      197.32     64.62 o 
   9   0   7      306.87      271.45     70.00 o 
  -9   1   7      100.38       82.33     35.32 o 
  -8   1   7      395.57      484.13     75.31 o 
  -7   1   7      452.21      546.18    141.50 o 
  -6   1   7       46.89       85.03     24.51 o 
  -5   1   7       31.17       39.42     21.74 o 
  -4   1   7       14.20       21.64     21.97 o 
  -3   1   7     3829.06     3727.59    148.09 o 
  -2   1   7     3736.81     3457.42    196.93 o 
  -1   1   7    12415.94    12062.33    362.56 o 
   0   1   7     4735.11     4657.48     98.49 o 
   1   1   7    13968.27    14330.72    259.98 o 
   2   1   7     6383.58     6536.11    129.61 o 
   3   1   7      152.44      155.09     20.81 o 
   4   1   7       22.02       31.85     14.90 o 
   5   1   7      685.02      675.01     39.25 o 
   6   1   7     1453.51     1612.13    128.37 o 
   7   1   7      379.49      424.04     94.33 o 
   8   1   7      751.27      719.47    165.44 o 
   9   1   7      115.27       95.57     43.38 o 
  -9   2   7      176.88      134.71     69.70 o 
  -8   2   7      798.09      500.73    198.33 o 
  -7   2   7     1363.08     1311.67    109.46 o 
  -6   2   7     1002.70      956.76     88.58 o 
  -5   2   7       31.64       36.75     14.05 o 
  -4   2   7      291.42      284.78     33.52 o 
  -3   2   7     3773.49     3936.28     81.35 o 
  -2   2   7     6736.14     6870.76    194.38 o 
  -1   2   7     7114.79     6967.10    164.20 o 
   0   2   7     8939.37     8574.38    137.74 o 
   1   2   7     4644.61     4596.81    116.46 o 
   2   2   7      367.76      353.38     30.93 o 
   3   2   7        3.43       13.09     13.98 o 
   4   2   7     2234.52     2190.41     44.05 o 
   5   2   7      971.09      966.71     61.51 o 
   6   2   7     1754.56     1720.72     90.13 o 
   7   2   7     2573.46     2648.63    227.36 o 
   8   2   7      774.40      941.59    193.77 o 
   9   2   7      347.21      216.39     99.62 o 
  10   2   7       82.45      135.88     55.86 o 
  -9   3   7      531.67      448.58    186.87 o 
  -8   3   7      720.23      659.26    156.97 o 
  -7   3   7     1771.79     1729.18     87.64 o 
  -6   3   7      237.67      286.89     45.35 o 
  -5   3   7       76.44       65.42     19.71 o 
  -4   3   7      506.34      486.32     28.90 o 
  -3   3   7     1981.25     1898.04     55.28 o 
  -2   3   7     5419.84     5337.62    142.47 o 
  -1   3   7     6233.59     5827.65    187.96 o 
   0   3   7     7313.25     7143.47     71.24 o 
   1   3   7     6328.48     6251.64    132.33 o 
   2   3   7     2295.85     2161.67    135.94 o 
   3   3   7      198.23      195.01     25.46 o 
   4   3   7      730.34      678.87     47.07 o 
   5   3   7     2931.43     2694.83     90.50 o 
   6   3   7     2195.84     2380.13    135.36 o 
   7   3   7     2108.32     2213.83    155.65 o 
   8   3   7     1112.86     1355.02    122.08 o 
   9   3   7      258.18      331.87     76.71 o 
  10   3   7       85.38      103.14     53.90 o 
  -9   4   7      583.15      489.51     69.70 o 
  -8   4   7      804.08      706.13    170.68 o 
  -7   4   7     1942.13     1952.54    169.80 o 
  -6   4   7      310.26      327.03     86.53 o 
  -5   4   7       24.68       25.67     15.16 o 
  -4   4   7      193.70      222.09     34.26 o 
  -3   4   7     4095.05     4226.83     77.66 o 
  -2   4   7     7352.36     7763.89    247.58 o 
  -1   4   7     8324.28     7997.11    143.03 o 
   0   4   7     6553.14     6285.73    124.36 o 
   1   4   7     7142.78     6938.50    161.67 o 
   2   4   7      305.11      367.38     48.72 o 
   3   4   7     1617.12     1781.27     62.13 o 
   4   4   7     1140.13     1094.24     36.51 o 
   5   4   7     2213.44     2078.98     65.82 o 
   6   4   7     2401.26     2248.85    200.91 o 
   7   4   7     1200.00     1304.85    163.36 o 
   8   4   7      463.60      286.66     75.44 o 
   9   4   7       44.83       38.56     42.92 o 
  10   4   7        5.40       76.48     70.40 o 
  -9   5   7      201.46      162.19    101.15 o 
  -8   5   7      732.68      509.38    210.28 o 
  -7   5   7      325.82      357.05     79.55 o 
  -6   5   7      170.93      222.30     53.67 o 
  -5   5   7     1229.87     1155.77     53.98 o 
  -4   5   7      834.72      786.37     31.82 o 
  -3   5   7     5521.91     5851.51    135.97 o 
  -2   5   7     3754.48     3727.58     87.80 o 
  -1   5   7     9751.96    10081.60    150.05 o 
   0   5   7     2262.63     2096.42     87.00 o 
   1   5   7     5229.03     5246.80    154.53 o 
   2   5   7      717.78      658.40     48.56 o 
   3   5   7       70.50       78.21     16.58 o 
   4   5   7     1722.59     1801.33    101.68 o 
   5   5   7      939.53      891.79     33.15 o 
   6   5   7      430.99      622.50     68.99 o 
   7   5   7     1560.40     1577.46    159.15 o 
   8   5   7      192.04      162.60     61.97 o 
   9   5   7      106.94      187.70    142.08 o 
  -8   6   7      266.14      255.27     70.93 o 
  -7   6   7     1002.13     1032.77    102.34 o 
  -6   6   7       22.12       18.53     38.94 o 
  -5   6   7      948.07      897.40     73.38 o 
  -4   6   7      645.91      551.61     41.28 o 
  -3   6   7     2326.22     2361.85     68.71 o 
  -2   6   7     8163.46     8443.98    263.14 o 
  -1   6   7     9256.46     9272.96    188.37 o 
   0   6   7     8878.51     8934.47    161.79 o 
   1   6   7     4338.25     4283.64    198.27 o 
   2   6   7     1353.83     1381.66     81.77 o 
   3   6   7      635.58      633.04     63.32 o 
   4   6   7      487.40      461.44     27.74 o 
   5   6   7      720.18      753.83     56.78 o 
   6   6   7     1323.23     1153.87     52.02 o 
   7   6   7      414.49      716.47    166.17 o 
   8   6   7      103.44      254.06    151.32 o 
   9   6   7        3.83      -11.71     37.19 o 
  -8   7   7      535.10      485.59    134.57 o 
  -7   7   7      738.52      770.28     85.23 o 
  -6   7   7      344.46      316.40     76.34 o 
  -5   7   7       42.69       30.39     86.65 o 
  -4   7   7      615.84      689.66    111.72 o 
  -3   7   7      463.02      519.72     41.47 o 
  -2   7   7     5472.65     5560.70    108.49 o 
  -1   7   7     3704.29     3788.96    121.99 o 
   0   7   7     1732.37     1582.26     57.99 o 
   1   7   7     1124.46     1021.76     49.22 o 
   2   7   7      453.70      401.93     52.08 o 
   3   7   7      295.99      276.48     65.81 o 
   4   7   7     1115.52     1114.95     87.17 o 
   5   7   7     1512.48     1568.94     79.31 o 
   6   7   7      182.78      155.12     28.19 o 
   7   7   7     1146.77     1085.64    118.53 o 
   8   7   7      480.01      533.50     90.99 o 
   9   7   7       97.87       89.94     54.49 o 
  -8   8   7      450.12      325.55    104.52 o 
  -7   8   7      662.13      630.95    150.58 o 
  -6   8   7      103.48      242.73     73.44 o 
  -5   8   7       98.17       65.02     47.03 o 
  -4   8   7     1040.73      907.57    220.58 o 
  -3   8   7      347.81      336.70     34.10 o 
  -2   8   7     2408.94     2350.01     95.97 o 
  -1   8   7     8604.55     8564.37    207.52 o 
   0   8   7     3469.97     3454.97    121.99 o 
   1   8   7     1295.00     1388.49     57.89 o 
   2   8   7       60.65       87.39     27.01 o 
   3   8   7      272.34      303.00     65.79 o 
   4   8   7     1140.68     1058.77    122.10 o 
   5   8   7      844.21      817.89     87.18 o 
   6   8   7     1387.29     1272.55    150.73 o 
   7   8   7      396.03      420.05     92.03 o 
   8   8   7      240.09      307.81     74.96 o 
   9   8   7       29.77       86.27     50.60 o 
  -7   9   7      478.47      464.47    121.49 o 
  -6   9   7      110.86      136.28     59.51 o 
  -5   9   7       57.58       96.64     26.79 o 
  -4   9   7      510.34      579.14    156.86 o 
  -3   9   7     2328.57     2356.37    132.84 o 
  -2   9   7     4673.90     4784.38    108.35 o 
  -1   9   7     6313.05     6520.26    201.05 o 
   0   9   7     2259.06     2255.44    120.21 o 
   1   9   7      537.95      587.31     58.41 o 
   2   9   7      128.46       80.07     21.03 o 
   3   9   7      153.89      112.28     60.59 o 
   4   9   7     1504.00     1420.69    109.95 o 
   5   9   7      715.21      838.77     85.91 o 
   6   9   7     1029.61      934.29    108.45 o 
   7   9   7      279.85      235.40    149.68 o 
   8   9   7      336.62      417.85    144.54 o 
  -7  10   7       36.38       37.43     29.63 o 
  -6  10   7       98.90       77.83     25.16 o 
  -5  10   7      471.26      443.07    127.58 o 
  -4  10   7     1275.32     1393.39    105.25 o 
  -3  10   7     2479.68     2584.47    174.81 o 
  -2  10   7     1478.47     1321.04     84.18 o 
  -1  10   7     5926.77     6196.61    279.93 o 
   0  10   7     3506.89     3209.35    107.10 o 
   1  10   7      416.67      465.30     63.45 o 
   2  10   7        7.30       74.71     50.13 o 
   3  10   7       36.03       63.20     26.15 o 
   4  10   7      585.37      695.87    105.64 o 
   5  10   7      528.94      484.16     90.72 o 
   6  10   7      228.56      187.73     59.85 o 
   7  10   7      148.37      223.33    104.08 o 
   8  10   7       49.97       57.95     50.77 o 
  -6  11   7       15.61       68.27     60.89 o 
  -5  11   7      295.79      182.29     57.03 o 
  -4  11   7     1269.93     1191.79    175.64 o 
  -3  11   7     1926.24     1878.69    173.04 o 
  -2  11   7     4671.15     4891.99    207.06 o 
  -1  11   7     1690.23     1851.46     86.69 o 
   0  11   7     1956.38     1625.87    162.80 o 
   1  11   7       32.23       47.78     25.59 o 
   2  11   7       41.50       98.00     27.50 o 
   3  11   7      407.38      395.83     65.67 o 
   4  11   7      265.09      337.62     48.77 o 
   5  11   7      646.29      825.84    161.74 o 
   6  11   7      340.37      402.80     95.71 o 
   7  11   7      220.95      266.18    194.12 o 
  -5  12   7       11.68       95.57     31.46 o 
  -4  12   7      493.47      349.88    152.72 o 
  -3  12   7      966.46      834.14    168.68 o 
  -2  12   7      809.11      963.04     91.68 o 
  -1  12   7     1224.99     1191.98     79.94 o 
   0  12   7      963.58      801.11    115.64 o 
   1  12   7       26.42       81.23     37.92 o 
   2  12   7       20.64       51.68     45.70 o 
   3  12   7      307.22      325.11     64.59 o 
   4  12   7      204.21      231.34     59.38 o 
   5  12   7      380.68      358.92     63.54 o 
   6  12   7       83.07      120.93     27.39 o 
  -4  13   7      302.65      419.85    117.17 o 
  -3  13   7     1075.22      887.24    129.96 o 
  -2  13   7      779.28     1110.98    150.73 o 
  -1  13   7      594.68      505.90    109.55 o 
   0  13   7      344.77      385.14     57.03 o 
   1  13   7       38.04       45.43     27.16 o 
   2  13   7        8.98       61.36     29.92 o 
   3  13   7       63.79       76.06     30.61 o 
   4  13   7      290.72      267.54     58.38 o 
   5  13   7      196.60      139.05     92.25 o 
  -3  14   7      933.42      747.26    254.36 o 
  -2  14   7     1186.75     1055.91    250.03 o 
  -1  14   7      909.66     1074.36    165.36 o 
   0  14   7      458.66      405.38     78.29 o 
   1  14   7      248.25      155.48     47.01 o 
   2  14   7       25.53       81.48     45.61 o 
   3  14   7       74.22       59.81     29.18 o 
   4  14   7      181.27      118.53     37.69 o 
   0  15   7      357.87      230.72    117.29 o 
   1  15   7       63.35       32.68     24.83 o 
  -1  -9   8      104.50       71.42     69.93 o 
   0  -9   8       72.53      117.63     44.92 o 
   1  -9   8      604.43      586.90    176.28 o 
   2  -9   8      719.57      448.42     85.63 o 
  -4  -8   8      257.85      199.90    107.70 o 
  -3  -8   8      396.93      309.91    100.61 o 
  -2  -8   8      150.13      193.22     90.63 o 
  -1  -8   8       28.45      172.07     73.19 o 
   0  -8   8       99.05      183.52     76.00 o 
   1  -8   8      272.34      180.93     55.50 o 
   2  -8   8     1212.09     1193.19    268.28 o 
   3  -8   8     1452.40     1573.72    145.88 o 
   4  -8   8     2004.51     2094.68    127.19 o 
  -5  -7   8      449.35      436.06    136.53 o 
  -4  -7   8      328.85      181.94     70.85 o 
  -3  -7   8      472.06      399.54     94.71 o 
  -2  -7   8      396.93      411.78     92.98 o 
  -1  -7   8       42.66      100.75     44.65 o 
   0  -7   8       89.90       56.65     21.57 o 
   1  -7   8      362.26      519.94     65.94 o 
   2  -7   8      893.13      898.98    181.54 o 
   3  -7   8     1412.48     1375.95    174.43 o 
   4  -7   8     1827.42     1916.91    108.02 o 
   5  -7   8      313.93      312.13     55.22 o 
  -6  -6   8      646.08      597.11    124.18 o 
  -5  -6   8     1277.68      811.24    247.10 o 
  -4  -6   8     1191.57     1227.06    144.85 o 
  -3  -6   8     1615.06     1769.83    142.96 o 
  -2  -6   8     1158.39     1111.32    198.89 o 
  -1  -6   8       81.33       89.78     31.82 o 
   0  -6   8        9.55       44.68     25.69 o 
   1  -6   8      409.96      496.20     74.45 o 
   2  -6   8     1638.71     1601.34    217.59 o 
   3  -6   8     3474.61     3242.64    220.04 o 
   4  -6   8     1295.40     1431.60    108.58 o 
   5  -6   8      829.60      871.21    123.83 o 
   6  -6   8      135.88      132.68     28.17 o 
  -6  -5   8      462.18      464.19    126.35 o 
  -5  -5   8     1086.73      959.39    285.74 o 
  -4  -5   8     1353.11     1402.54    104.54 o 
  -3  -5   8      382.10      482.42    112.02 o 
  -2  -5   8     1517.69     1469.08    145.96 o 
  -1  -5   8      124.18       28.29     40.25 o 
   0  -5   8      427.29      379.28     76.28 o 
   1  -5   8      490.10      547.87     66.58 o 
   2  -5   8     1422.90     1462.06    167.88 o 
   3  -5   8     3234.54     3139.77    207.76 o 
   4  -5   8     3294.89     3189.71    150.13 o 
   5  -5   8     1738.06     1729.34    251.99 o 
   6  -5   8       70.10       78.28     24.35 o 
   7  -5   8       36.48        8.03     34.03 o 
  -7  -4   8       27.69      105.18     52.18 o 
  -6  -4   8      688.86      624.34     91.34 o 
  -5  -4   8     2821.41     3024.13    183.88 o 
  -4  -4   8     1270.38     1290.74    182.68 o 
  -3  -4   8     1358.52     1341.17    219.79 o 
  -2  -4   8      204.52      249.89     51.02 o 
  -1  -4   8        2.86       36.62     18.93 o 
   0  -4   8     1124.21     1209.40     68.10 o 
   1  -4   8     3598.61     3743.91    146.78 o 
   2  -4   8     3321.09     3496.30    189.26 o 
   3  -4   8     8933.25     9617.34    278.17 o 
   4  -4   8     1283.68     1461.96    126.29 o 
   5  -4   8      804.33      840.48    126.82 o 
   6  -4   8       78.55       70.09     29.87 o 
   7  -4   8        5.87       50.03     42.99 o 
   8  -4   8      134.79      154.35     71.10 o 
  -7  -3   8       90.78       84.00     46.36 o 
  -6  -3   8      597.64      582.82     79.29 o 
  -5  -3   8     1004.53     1130.44    114.50 o 
  -4  -3   8      249.41      222.17     94.49 o 
  -3  -3   8       47.27       66.56     40.05 o 
  -2  -3   8       83.26       59.88     20.39 o 
  -1  -3   8        0.05       14.55     11.51 o 
   0  -3   8     1568.14     1393.46    112.04 o 
   1  -3   8     4713.33     4653.30    143.28 o 
   2  -3   8     3539.58     3598.48    130.34 o 
   3  -3   8     3303.17     3287.75    165.46 o 
   4  -3   8     8762.70     8531.88    390.90 o 
   5  -3   8     1028.34     1023.63     86.99 o 
   6  -3   8      665.83      631.42    102.95 o 
   7  -3   8       23.16       52.16     35.58 o 
   8  -3   8       76.87       87.98     36.66 o 
  -8  -2   8       10.32       47.28     76.01 o 
  -7  -2   8      243.56      209.30     68.29 o 
  -6  -2   8       96.77       59.40     55.17 o 
  -5  -2   8     2271.54     2286.34    226.75 o 
  -4  -2   8     3561.13     3548.40    227.33 o 
  -3  -2   8      719.45      705.60     75.43 o 
  -2  -2   8      777.36      801.74     99.73 o 
  -1  -2   8       89.29      109.60     17.52 o 
   0  -2   8      987.49      944.05     70.65 o 
   1  -2   8     1239.90     1221.40     51.59 o 
   2  -2   8     7117.84     7292.92    257.85 o 
   3  -2   8     1409.65     1602.29    130.94 o 
   4  -2   8     2633.12     2730.36    127.31 o 
   5  -2   8       59.51       72.79     23.48 o 
   6  -2   8       43.43       64.01     26.95 o 
   7  -2   8      122.19       89.55     55.67 o 
   8  -2   8      283.72      310.01    119.39 o 
  -8  -1   8      112.48      254.23     67.59 o 
  -7  -1   8      548.01      495.65     64.33 o 
  -6  -1   8     1300.94     1292.27    148.97 o 
  -5  -1   8     1724.22     1814.82    206.03 o 
  -4  -1   8     1403.68     1522.65    125.83 o 
  -3  -1   8      494.85      597.35    117.55 o 
  -2  -1   8      601.12      672.21    114.02 o 
  -1  -1   8      604.85      551.24     97.78 o 
   0  -1   8      648.48      671.21     41.25 o 
   1  -1   8     2424.13     2334.20     92.12 o 
   2  -1   8     4484.45     4494.26    153.61 o 
   3  -1   8     3212.09     3063.40    115.33 o 
   4  -1   8     3649.57     3632.57    122.75 o 
   5  -1   8     1640.87     1925.19    197.60 o 
   6  -1   8      364.98      433.14     54.63 o 
   7  -1   8       37.01       73.45     27.74 o 
   8  -1   8      156.86      139.00     50.14 o 
   9  -1   8      208.96      114.52     53.77 o 
  -8   0   8      242.57      246.74     66.19 o 
  -7   0   8      471.60      775.65     62.17 o 
  -6   0   8     2157.51     2030.00    105.75 o 
  -5   0   8      695.03      864.57    124.29 o 
  -4   0   8    13017.60    12664.51    264.28 o 
  -3   0   8     1879.32     1911.98    273.40 o 
  -2   0   8     2472.09     2411.08    120.45 o 
  -1   0   8       76.12       38.73     30.30 o 
   0   0   8      205.17      178.50     24.47 o 
   1   0   8     5866.18     6077.35    157.08 o 
   2   0   8     4975.79     4951.52    122.80 o 
   3   0   8     5942.85     6044.03    142.73 o 
   4   0   8     2534.05     2454.11    114.24 o 
   5   0   8      855.01      722.82     81.35 o 
   6   0   8        5.22       26.10     13.45 o 
   7   0   8       71.65      209.89     97.76 o 
   8   0   8      241.23      241.21    112.96 o 
   9   0   8      187.92      231.57     65.77 o 
  -8   1   8       50.44      105.01     51.69 o 
  -7   1   8      671.76      786.45    108.05 o 
  -6   1   8     1454.83     1653.33    111.14 o 
  -5   1   8     2207.63     2343.50    135.76 o 
  -4   1   8      922.59      878.14     77.25 o 
  -3   1   8     1643.92     1759.60     91.22 o 
  -2   1   8       61.25      115.54     58.47 o 
  -1   1   8      874.02      999.77    166.30 o 
   0   1   8     1218.60     1145.06     34.86 o 
   1   1   8     9488.99     9612.25    168.93 o 
   2   1   8     8667.03     8544.08    164.78 o 
   3   1   8    10523.05    10974.61    193.18 o 
   4   1   8     4166.05     3947.74    129.80 o 
   5   1   8     1496.04     1570.48    145.76 o 
   6   1   8      486.62      429.49     41.19 o 
   7   1   8        8.30       58.46     31.73 o 
   8   1   8      167.44      159.07     64.35 o 
   9   1   8      242.62      300.92     70.27 o 
  -8   2   8       76.41       39.76     37.19 o 
  -7   2   8      746.33      897.63     95.66 o 
  -6   2   8      755.79      716.79     56.14 o 
  -5   2   8     2191.87     2378.46     85.69 o 
  -4   2   8     1739.82     1825.25     71.02 o 
  -3   2   8     1721.11     1900.05     67.11 o 
  -2   2   8       99.07       27.37     47.13 o 
  -1   2   8     2619.14     2637.96     81.02 o 
   0   2   8     4189.00     4177.71    176.62 o 
   1   2   8    11392.51    11482.11    170.67 o 
   2   2   8    10499.98    10347.23    202.42 o 
   3   2   8     4716.94     4371.64    114.93 o 
   4   2   8     4090.54     4195.45    118.66 o 
   5   2   8      342.31      297.98     38.27 o 
   6   2   8        4.20       70.22     42.60 o 
   7   2   8      217.81      161.35     90.98 o 
   8   2   8      305.55      300.21     89.27 o 
   9   2   8      559.71      359.62    100.25 o 
  -8   3   8       10.77      123.49     40.46 o 
  -7   3   8      973.52      903.69    190.54 o 
  -6   3   8     1513.13     1621.83     70.75 o 
  -5   3   8     1920.12     1967.29     78.73 o 
  -4   3   8     2784.42     2964.89     86.44 o 
  -3   3   8     1166.05     1224.14     43.79 o 
  -2   3   8      291.79      360.98     22.52 o 
  -1   3   8      726.84      760.70     60.02 o 
   0   3   8     3394.45     3224.94     90.92 o 
   1   3   8     2336.16     2259.41     70.53 o 
   2   3   8     8516.42     8679.74    358.44 o 
   3   3   8     3993.99     3745.68    175.94 o 
   4   3   8     2732.52     2621.11     80.47 o 
   5   3   8       36.88       36.37     12.65 o 
   6   3   8        0.32       36.09     41.43 o 
   7   3   8      212.23      198.29     63.34 o 
   8   3   8      220.09      349.01    165.12 o 
   9   3   8      211.37      212.14     68.18 o 
  -8   4   8      260.04      231.77     45.37 o 
  -7   4   8      380.83      398.86     81.24 o 
  -6   4   8     2439.36     2342.29    139.49 o 
  -5   4   8     2835.72     3080.17    122.93 o 
  -4   4   8     2632.18     2717.15     87.70 o 
  -3   4   8      932.01     1001.61     37.86 o 
  -2   4   8      266.96      318.65     30.62 o 
  -1   4   8      857.08      900.11     58.61 o 
   0   4   8      996.48      931.51     33.43 o 
   1   4   8     2248.32     2084.18    135.13 o 
   2   4   8     3335.68     3452.55     91.04 o 
   3   4   8     1525.93     1514.10     70.35 o 
   4   4   8      798.80      821.17     38.38 o 
   5   4   8       82.76       65.98     18.08 o 
   6   4   8       54.34       88.93     56.99 o 
   7   4   8       62.24       71.68     47.83 o 
   8   4   8      479.31      540.81     80.03 o 
   9   4   8      216.86      189.55    105.01 o 
  -8   5   8      324.87       83.26     45.61 o 
  -7   5   8      625.07      584.80    128.74 o 
  -6   5   8     3338.20     3370.06    313.05 o 
  -5   5   8     2792.62     2928.58    128.01 o 
  -4   5   8     3219.80     3159.63     85.80 o 
  -3   5   8     1747.73     1698.14     52.93 o 
  -2   5   8      183.65      195.43     17.61 o 
  -1   5   8      122.53      162.10     24.60 o 
   0   5   8     2521.01     2472.83     82.29 o 
   1   5   8     4467.44     4387.35    108.32 o 
   2   5   8     5048.21     5030.04    197.95 o 
   3   5   8     5049.25     5309.08    213.55 o 
   4   5   8     1701.50     1669.41     86.72 o 
   5   5   8     1005.15      937.85     58.58 o 
   6   5   8      152.93       88.03     48.45 o 
   7   5   8       22.65      101.83     49.78 o 
   8   5   8       60.70       70.56     44.70 o 
   9   5   8      174.36      131.14     49.65 o 
  -8   6   8      191.51      164.65     54.72 o 
  -7   6   8      625.27      726.85     79.75 o 
  -6   6   8     1331.84     1283.67    225.46 o 
  -5   6   8     3747.26     3621.01    249.08 o 
  -4   6   8     1592.25     1557.36     47.32 o 
  -3   6   8      279.91      317.70     35.45 o 
  -2   6   8        4.46       16.98      8.43 o 
  -1   6   8     1211.91     1217.79     79.66 o 
   0   6   8     2727.55     2756.79     69.80 o 
   1   6   8     2163.17     2103.83     58.55 o 
   2   6   8     8487.94     8499.02    164.93 o 
   3   6   8     5072.98     5235.05    153.61 o 
   4   6   8     1785.53     1712.29     71.61 o 
   5   6   8      258.69      201.48     45.40 o 
   6   6   8      524.98      516.51     84.39 o 
   7   6   8      181.44      121.54     60.82 o 
   8   6   8       67.08       99.95     57.95 o 
   9   6   8      247.00      341.31     77.65 o 
  -8   7   8       94.59       68.43     38.17 o 
  -7   7   8      605.73      589.02    134.99 o 
  -6   7   8     1662.14     1872.93    140.79 o 
  -5   7   8     1675.92     1761.06    138.57 o 
  -4   7   8      395.07      423.83     76.28 o 
  -3   7   8       16.33       11.77     24.83 o 
  -2   7   8      219.60      184.67     33.39 o 
  -1   7   8     1612.27     1617.09     61.82 o 
   0   7   8     4429.14     4107.98    138.61 o 
   1   7   8     9076.00     9492.66    214.88 o 
   2   7   8     4349.53     4376.11    128.25 o 
   3   7   8     6406.37     6290.36    149.11 o 
   4   7   8      895.13      864.91     80.77 o 
   5   7   8      420.18      391.46     99.41 o 
   6   7   8      128.38       54.99     26.01 o 
   7   7   8      116.48       70.33     54.72 o 
   8   7   8      207.92      246.23     72.22 o 
   9   7   8      151.48      196.56     64.28 o 
  -7   8   8      811.17      671.01    205.29 o 
  -6   8   8     1762.99     1979.11    373.15 o 
  -5   8   8     2203.61     2180.32    137.52 o 
  -4   8   8     1549.25     1475.46     97.42 o 
  -3   8   8      216.81      255.94     43.21 o 
  -2   8   8        5.71        6.79     21.12 o 
  -1   8   8      730.72      676.61     56.52 o 
   0   8   8     1603.35     1624.49     75.07 o 
   1   8   8     3013.10     3059.34    103.26 o 
   2   8   8     3181.05     3181.56    107.36 o 
   3   8   8     2613.42     2718.43    160.49 o 
   4   8   8      596.09      554.28     70.87 o 
   5   8   8       80.55       50.13     21.74 o 
   6   8   8        6.61       37.05     16.51 o 
   7   8   8      180.67      134.57     57.30 o 
   8   8   8      573.79      592.04    175.06 o 
   9   8   8       81.30       72.23     67.54 o 
  -7   9   8     1072.10      994.29    217.41 o 
  -6   9   8     1555.75     1425.17    251.50 o 
  -5   9   8     2234.67     2076.18    127.75 o 
  -4   9   8      450.86      510.20    116.85 o 
  -3   9   8       12.28       40.09     29.14 o 
  -2   9   8       20.43       50.09     43.12 o 
  -1   9   8      188.91      226.14     35.45 o 
   0   9   8     3040.10     2863.62    102.70 o 
   1   9   8      992.67     1218.17    100.46 o 
   2   9   8     2833.28     2732.14    104.41 o 
   3   9   8      439.63      444.12     75.08 o 
   4   9   8      301.78      275.52     40.63 o 
   5   9   8       64.08       96.10     75.03 o 
   6   9   8      160.68      141.44     33.19 o 
   7   9   8       34.17       66.37     41.84 o 
   8   9   8      185.40      185.24     66.77 o 
  -6  10   8      871.67      653.29    139.58 o 
  -5  10   8     1150.98     1163.83    125.12 o 
  -4  10   8      725.04      766.07    190.26 o 
  -3  10   8      698.57      726.98     94.34 o 
  -2  10   8      111.36       73.01     45.16 o 
  -1  10   8      163.61      150.74     63.09 o 
   0  10   8     2455.67     2331.40    152.22 o 
   1  10   8     1618.92     1577.28     86.26 o 
   2  10   8     1702.92     1789.65    104.57 o 
   3  10   8     1099.63     1076.11     66.56 o 
   4  10   8      205.80      231.66     57.43 o 
   5  10   8       27.44       77.14     29.99 o 
   6  10   8      130.49      104.93     34.03 o 
   7  10   8       47.91       28.45     56.87 o 
   8  10   8      101.35      146.07    147.58 o 
  -6  11   8     1527.40     1141.04    289.95 o 
  -5  11   8      462.91      383.37    123.16 o 
  -4  11   8      509.98      468.50    110.71 o 
  -3  11   8      219.22      178.52     52.62 o 
  -2  11   8       63.91      115.80     48.08 o 
  -1  11   8     1026.51     1170.25     85.54 o 
   0  11   8     2328.79     2330.84    159.59 o 
   1  11   8     2927.23     3039.02    221.00 o 
   2  11   8     1220.28     1312.02     74.71 o 
   3  11   8     1279.79     1369.64     82.76 o 
   4  11   8      437.94      424.56     90.92 o 
   5  11   8       10.39       54.73     21.46 o 
   6  11   8       11.60       66.15     29.84 o 
   7  11   8       11.78       53.44     28.86 o 
  -5  12   8      339.12      375.24    121.15 o 
  -4  12   8      298.83      201.27    144.89 o 
  -3  12   8      103.12      154.60     84.07 o 
  -2  12   8       33.29      133.72     60.22 o 
  -1  12   8      200.16      219.29     42.49 o 
   0  12   8      754.57      663.77    134.78 o 
   1  12   8     3145.15     3042.08    182.29 o 
   2  12   8     1209.95     1286.04    108.40 o 
   3  12   8      523.29      497.00     92.13 o 
   4  12   8      251.45      246.47     68.19 o 
   5  12   8       37.58       22.09     30.79 o 
   6  12   8       78.33       35.39     36.67 o 
  -4  13   8      236.52      159.56     72.17 o 
  -3  13   8        1.61       35.44     34.78 o 
  -2  13   8      268.86      306.34     90.16 o 
  -1  13   8      843.27      792.11    113.25 o 
   0  13   8     1281.42     1208.53    178.30 o 
   1  13   8     1038.33     1021.49    131.66 o 
   2  13   8      807.81     1071.89    272.27 o 
   3  13   8      133.59       84.29     29.19 o 
   4  13   8      150.79      184.15     47.13 o 
   5  13   8       13.42      106.55     35.72 o 
  -3  14   8       71.30      106.92    119.39 o 
  -2  14   8        4.07        8.73     43.61 o 
  -1  14   8       62.57      124.91     49.70 o 
   0  14   8      470.31      472.56    110.94 o 
   1  14   8      430.43      381.97     83.04 o 
   2  14   8      610.71      313.60     84.27 o 
   3  14   8       26.83       67.28     33.81 o 
   4  14   8        4.59       31.04     20.57 o 
   1  15   8      428.63      256.17     83.34 o 
  -2  -8   9     1063.60      770.57    242.79 o 
  -1  -8   9     1069.21      867.59    205.36 o 
   0  -8   9      790.40      692.85    168.73 o 
   1  -8   9      566.00      519.51    138.91 o 
   2  -8   9       70.69       61.67     28.82 o 
  -4  -7   9      250.94      302.50    159.15 o 
  -3  -7   9      201.99      205.54     69.17 o 
  -2  -7   9      852.89      718.52    172.59 o 
  -1  -7   9     1074.37     1058.65    220.55 o 
   0  -7   9     1150.19     1078.06    216.41 o 
   1  -7   9      323.56      176.17    119.39 o 
   2  -7   9       71.34       99.63     32.82 o 
   3  -7   9       13.44       53.76     20.83 o 
   4  -7   9      311.63      320.10    105.15 o 
  -5  -6   9        1.08       52.67     45.87 o 
  -4  -6   9       59.04       65.80     51.57 o 
  -3  -6   9      635.55      545.10    146.17 o 
  -2  -6   9     1562.96     1412.82    292.93 o 
  -1  -6   9     2414.01     2256.30    169.25 o 
   0  -6   9     1617.21     1629.17    146.76 o 
   1  -6   9      450.83      415.10     72.36 o 
   2  -6   9       99.85       70.15     36.48 o 
   3  -6   9       11.78       61.81     25.78 o 
   4  -6   9     1031.25     1112.71    134.31 o 
   5  -6   9      956.90     1286.08    166.86 o 
  -6  -5   9       15.14       59.40     50.58 o 
  -5  -5   9        0.71       45.48     36.27 o 
  -4  -5   9      379.10      420.05     88.20 o 
  -3  -5   9     1893.52     1734.39    233.29 o 
  -2  -5   9     1370.07     1341.24    114.38 o 
  -1  -5   9     1794.89     1726.50    138.24 o 
   0  -5   9      650.33      672.61     95.55 o 
   1  -5   9      702.38      651.85    117.44 o 
   2  -5   9        4.39        3.67     24.39 o 
   3  -5   9       71.46       78.16     31.99 o 
   4  -5   9      333.17      298.87    115.21 o 
   5  -5   9      899.47      799.90    109.49 o 
   6  -5   9      983.83      985.03    124.55 o 
  -6  -4   9       15.57       84.80     36.16 o 
  -5  -4   9       19.63       81.82     36.63 o 
  -4  -4   9      806.87      809.16    184.92 o 
  -3  -4   9      813.33      840.45    207.31 o 
  -2  -4   9     2724.29     2682.89    181.37 o 
  -1  -4   9     3555.87     3551.12    301.24 o 
   0  -4   9     2146.69     2085.00    107.76 o 
   1  -4   9     1012.90     1096.95     92.02 o 
   2  -4   9      109.19      119.38     38.16 o 
   3  -4   9       65.46       85.35     24.65 o 
   4  -4   9     1366.25     1505.68    119.41 o 
   5  -4   9     1361.01     1259.35    126.55 o 
   6  -4   9      772.63      678.69    163.06 o 
   7  -4   9      740.45      506.19    112.29 o 
  -7  -3   9      422.62      298.19    111.79 o 
  -6  -3   9       22.87       64.63     53.21 o 
  -5  -3   9      119.65      166.99     55.07 o 
  -4  -3   9      677.22      798.00     94.85 o 
  -3  -3   9     2051.16     2065.06    112.09 o 
  -2  -3   9     2381.42     2742.86    333.86 o 
  -1  -3   9     1358.37     1172.33     76.97 o 
   0  -3   9     2098.04     2175.67    120.09 o 
   1  -3   9      177.28      198.95     41.03 o 
   2  -3   9      582.21      634.43     90.14 o 
   3  -3   9      331.43      341.21     58.31 o 
   4  -3   9      404.07      409.98     72.44 o 
   5  -3   9     1854.46     1854.98    227.47 o 
   6  -3   9     1491.16     1588.76    298.55 o 
   7  -3   9      959.27      819.29    177.21 o 
   8  -3   9      272.45      164.91     48.71 o 
  -7  -2   9      431.80      368.47     97.21 o 
  -6  -2   9        7.58      100.04     78.58 o 
  -5  -2   9       15.82       24.78     32.39 o 
  -4  -2   9      810.99      835.28    143.63 o 
  -3  -2   9     1312.15     1364.60    112.61 o 
  -2  -2   9     1349.67     1346.32    124.59 o 
  -1  -2   9     3040.44     2790.88     73.98 o 
   0  -2   9     1852.45     1915.93    127.84 o 
   1  -2   9     1362.67     1401.67    100.40 o 
   2  -2   9      213.17      209.60     36.00 o 
   3  -2   9       33.69       16.73     51.13 o 
   4  -2   9     3392.97     3667.00    249.06 o 
   5  -2   9     2241.93     2238.38    146.08 o 
   6  -2   9     1291.58     1467.22    211.54 o 
   7  -2   9     1132.58     1082.35    211.94 o 
   8  -2   9      391.57      345.75     82.66 o 
  -7  -1   9       69.50       57.53     52.15 o 
  -6  -1   9      147.92       89.46     38.12 o 
  -5  -1   9       62.05       72.20     39.11 o 
  -4  -1   9     2027.83     2319.54    149.09 o 
  -3  -1   9     3566.44     3454.68    268.30 o 
  -2  -1   9     5223.55     5333.58    202.20 o 
  -1  -1   9     3021.14     3145.38    177.28 o 
   0  -1   9     3887.80     3870.65    108.20 o 
   1  -1   9     1484.44     1384.36     54.24 o 
   2  -1   9      113.07      125.05     30.79 o 
   3  -1   9       19.17       62.14     28.92 o 
   4  -1   9     2161.83     2095.71    131.69 o 
   5  -1   9     3196.69     3431.47    108.84 o 
   6  -1   9     3247.50     3471.48    130.33 o 
   7  -1   9      704.60      779.05    174.82 o 
   8  -1   9      574.63      516.30    137.17 o 
  -8   0   9      363.34      273.64     87.47 o 
  -7   0   9       69.23      115.85     29.02 o 
  -6   0   9        0.59       23.58     28.72 o 
  -5   0   9      187.75      204.67    108.40 o 
  -4   0   9     1453.51     1372.22     90.70 o 
  -3   0   9     3446.80     3515.86    165.47 o 
  -2   0   9     4071.87     3887.43    219.31 o 
  -1   0   9     2506.44     2290.55    180.67 o 
   0   0   9     3936.80     4014.50    111.56 o 
   1   0   9     1751.58     1775.66     69.60 o 
   2   0   9       11.08       36.65     28.26 o 
   3   0   9     1401.20     1459.01    104.97 o 
   4   0   9     1312.51     1329.51    121.29 o 
   5   0   9     2205.47     2254.14    116.54 o 
   6   0   9     1413.64     1255.32    190.89 o 
   7   0   9      227.51      191.29     76.60 o 
   8   0   9      305.45      220.21     70.51 o 
   9   0   9        3.45       30.83     15.94 o 
  -8   1   9      129.68      177.51     61.28 o 
  -7   1   9       22.60       10.52     46.54 o 
  -6   1   9      509.09      662.12    168.04 o 
  -5   1   9      187.27      203.39     79.52 o 
  -4   1   9     4493.04     4762.14    215.52 o 
  -3   1   9     4136.44     4046.77    199.97 o 
  -2   1   9     4070.45     4216.59    203.71 o 
  -1   1   9     4679.32     4925.56    172.88 o 
   0   1   9     2711.52     2655.91     82.56 o 
   1   1   9      931.78      918.57     86.89 o 
   2   1   9      380.88      453.39     67.48 o 
   3   1   9      452.93      414.83     61.14 o 
   4   1   9     1694.81     1464.95    115.52 o 
   5   1   9     3079.22     3068.55    132.60 o 
   6   1   9     2256.88     2106.99    141.71 o 
   7   1   9      716.24      875.61    185.84 o 
   8   1   9       90.86      131.36     56.64 o 
   9   1   9        2.64       36.70     37.85 o 
  -8   2   9      292.70      279.72    157.87 o 
  -6   2   9       85.62       50.40     29.94 o 
  -5   2   9      346.52      337.37     75.92 o 
  -4   2   9      124.83      186.58     68.11 o 
  -3   2   9     3383.23     3310.71    134.01 o 
  -2   2   9     5498.35     5742.30    183.90 o 
  -1   2   9      990.77     1027.73     27.82 o 
   0   2   9     3744.75     3655.56     86.18 o 
   1   2   9      543.91      574.04     43.69 o 
   2   2   9        2.20       53.65     23.53 o 
   3   2   9     2675.75     2751.89    186.20 o 
   4   2   9     2534.03     2367.85    118.96 o 
   5   2   9     1922.33     1814.92     51.89 o 
   6   2   9     1332.88     1384.89    224.36 o 
   7   2   9      453.87      715.60     83.79 o 
   8   2   9       67.98       62.39     47.71 o 
   9   2   9      164.76      194.35     85.60 o 
  -8   3   9      268.84      118.34     42.10 o 
  -7   3   9      287.30      324.62     92.62 o 
  -6   3   9       42.52      100.10     72.97 o 
  -5   3   9      173.91      157.22     48.88 o 
  -4   3   9     1926.81     1847.51    107.03 o 
  -3   3   9     1516.68     1597.87     66.38 o 
  -2   3   9     3096.57     3250.64     73.06 o 
  -1   3   9     2914.35     3035.96     98.95 o 
   0   3   9     1273.41     1438.49     41.13 o 
   1   3   9      512.98      484.55     33.37 o 
   2   3   9      298.41      304.75     62.79 o 
   3   3   9     1090.10     1201.51     70.79 o 
   4   3   9      968.28      958.50     59.59 o 
   5   3   9     3172.24     3024.41     69.18 o 
   6   3   9     1326.96     1721.78    331.99 o 
   7   3   9      931.24     1089.60    108.59 o 
   8   3   9      185.01      532.55    103.49 o 
   9   3   9        0.89       66.72     91.56 o 
  -8   4   9      337.87      181.49     82.56 o 
  -7   4   9       75.52       78.35     23.39 o 
  -6   4   9        5.00       43.96     35.78 o 
  -5   4   9      152.02      176.09     31.92 o 
  -4   4   9     1267.46     1375.14    102.88 o 
  -3   4   9     4238.28     4574.34    132.94 o 
  -2   4   9     5791.61     6054.60    192.11 o 
  -1   4   9     7508.88     7446.94    142.32 o 
   0   4   9     1353.85     1181.99     63.21 o 
   1   4   9      856.84      682.45     63.29 o 
   2   4   9       46.75       51.31     24.78 o 
   3   4   9     1937.91     1971.90     56.96 o 
   4   4   9     3040.17     3169.69    132.40 o 
   5   4   9     2410.57     2375.13     99.92 o 
   6   4   9     1557.99     1541.00    141.15 o 
   7   4   9      380.71      340.19    101.21 o 
   8   4   9      119.78      106.12     70.53 o 
   9   4   9      105.79      164.48    101.50 o 
  -8   5   9      249.14      232.01    128.40 o 
  -7   5   9        2.52      109.22     43.50 o 
  -6   5   9       16.38       55.31     29.63 o 
  -5   5   9     2136.10     1978.61    121.15 o 
  -4   5   9     2437.46     2434.27    100.36 o 
  -3   5   9     7149.80     7218.93    186.81 o 
  -2   5   9     5300.50     5452.80    113.53 o 
  -1   5   9     5376.53     5559.94    111.47 o 
   0   5   9     2304.21     2048.08    128.27 o 
   1   5   9      503.02      409.74     46.79 o 
   2   5   9      194.31      218.00     31.17 o 
   3   5   9      450.18      403.81     40.21 o 
   4   5   9     1785.15     1802.17     73.72 o 
   5   5   9     1039.05      993.70     61.33 o 
   6   5   9     1540.15     1544.02    100.61 o 
   7   5   9      353.15      419.98    196.69 o 
   8   5   9       37.53       95.46     47.77 o 
   9   5   9        1.89       62.30     48.55 o 
  -8   6   9       14.21       52.39     61.28 o 
  -7   6   9       27.75       55.69     38.71 o 
  -6   6   9      303.60      256.96     53.82 o 
  -5   6   9      134.87      212.32     64.83 o 
  -4   6   9     3503.13     3594.37    210.67 o 
  -3   6   9     3856.23     3732.53     94.73 o 
  -2   6   9     4284.37     4052.98    108.99 o 
  -1   6   9     4336.26     4144.17    160.95 o 
   0   6   9     1232.74     1301.62    109.77 o 
   1   6   9        2.86       55.82     27.80 o 
   2   6   9      395.27      461.32     39.13 o 
   3   6   9     1543.04     1587.65     91.80 o 
   4   6   9     1933.31     2004.92    121.30 o 
   5   6   9     3334.75     3477.20    225.71 o 
   6   6   9      645.32      949.45    232.71 o 
   7   6   9      287.35      360.23     69.97 o 
   8   6   9       83.93      108.37     64.67 o 
   9   6   9        4.43       79.62     59.05 o 
  -7   7   9       23.94       25.94     27.83 o 
  -6   7   9       56.62       69.52     31.22 o 
  -5   7   9      551.72      611.28     77.49 o 
  -4   7   9     2296.92     2425.71    100.12 o 
  -3   7   9     3702.02     3631.30     85.43 o 
  -2   7   9     3002.60     2982.98    126.27 o 
  -1   7   9      912.93      815.12     50.71 o 
   0   7   9      135.35      156.61     33.47 o 
   1   7   9        8.95       63.98     26.81 o 
   2   7   9     1194.17     1125.54    104.55 o 
   3   7   9     1783.56     1609.88     90.14 o 
   4   7   9     1387.02     1431.69    108.24 o 
   5   7   9     1023.86     1229.66    126.47 o 
   6   7   9     1081.93     1256.47    188.51 o 
   7   7   9      196.52      268.81     73.09 o 
   8   7   9        8.16       16.18     44.79 o 
   9   7   9       20.60       76.63     43.05 o 
  -7   8   9      141.10      128.99     51.57 o 
  -6   8   9        9.95       12.78     24.96 o 
  -5   8   9      173.91      132.27     54.84 o 
  -4   8   9      934.56     1031.38     88.18 o 
  -3   8   9     3498.91     3355.65    141.45 o 
  -2   8   9     1076.71     1120.01     76.18 o 
  -1   8   9      912.86      830.18     82.66 o 
   0   8   9      686.60      676.40     48.12 o 
   1   8   9        1.41        7.99     54.84 o 
   2   8   9       32.84       38.62     25.89 o 
   3   8   9     1199.47     1203.41     74.12 o 
   4   8   9     1060.99     1002.98    105.31 o 
   5   8   9     1559.79     1531.06     69.09 o 
   6   8   9      409.88      607.85     91.91 o 
   7   8   9      234.26      403.43     84.14 o 
   8   8   9       50.37      109.14     63.27 o 
  -7   9   9       36.44       87.54     50.25 o 
  -6   9   9       83.93       42.65     39.56 o 
  -5   9   9      585.20      500.76    109.52 o 
  -4   9   9     1212.25     1242.67    187.69 o 
  -3   9   9     3416.30     3422.77    134.15 o 
  -2   9   9     1844.69     1969.72    198.18 o 
  -1   9   9     1158.03     1148.84     86.39 o 
   0   9   9      252.85      348.55     57.80 o 
   1   9   9       75.33       74.47     20.69 o 
   2   9   9      570.59      592.86     67.23 o 
   3   9   9      646.94      723.36     91.59 o 
   4   9   9      942.14     1005.21    107.76 o 
   5   9   9      723.81      634.73    118.39 o 
   6   9   9      327.63      398.05     98.85 o 
   7   9   9      223.84      436.78     86.14 o 
   8   9   9       17.22       17.81     33.65 o 
  -6  10   9      370.59      275.20     82.59 o 
  -5  10   9     1234.39      984.39    221.99 o 
  -4  10   9     2485.88     2608.99    221.72 o 
  -3  10   9     3348.92     3572.23    147.27 o 
  -2  10   9     3573.10     3480.04    146.98 o 
  -1  10   9      977.71      970.57     69.37 o 
   0  10   9      433.61      425.89     64.64 o 
   1  10   9      804.73      703.44     85.53 o 
   2  10   9       42.23       37.72     33.94 o 
   3  10   9      417.54      501.99     63.74 o 
   4  10   9      894.61      929.79    107.83 o 
   5  10   9      657.21      819.37     98.74 o 
   6  10   9      213.18      290.12     85.62 o 
   7  10   9      127.03      183.79     52.97 o 
  -5  11   9      766.14      800.11    172.04 o 
  -4  11   9     1272.45     1264.95     99.92 o 
  -3  11   9     1875.78     1774.48    212.46 o 
  -2  11   9     1005.20      920.14     80.07 o 
  -1  11   9     1036.81      941.73     85.59 o 
   0  11   9      315.70      367.86     50.76 o 
   1  11   9       21.76       58.55     23.90 o 
   2  11   9      422.29      336.36     64.09 o 
   3  11   9     1085.48     1227.96     86.49 o 
   4  11   9      752.56      699.48    136.29 o 
   5  11   9      796.47      632.73    143.42 o 
   6  11   9      293.72      257.32     97.16 o 
   7  11   9       30.21      133.89     58.90 o 
  -5  12   9      540.92      478.46    162.31 o 
  -4  12   9      903.32      884.67     85.51 o 
  -3  12   9     1025.20      751.09    177.35 o 
  -2  12   9      800.21      831.61    117.32 o 
  -1  12   9      264.34      158.09     33.36 o 
   0  12   9      116.10      115.78     46.53 o 
   1  12   9       26.28       51.66     28.28 o 
   2  12   9      458.64      545.19     74.01 o 
   3  12   9      628.55      634.70     96.76 o 
   4  12   9     1107.99     1343.18    251.87 o 
   5  12   9      220.82      212.74     50.44 o 
   6  12   9      185.70      289.03    196.69 o 
  -4  13   9      521.17      395.48    155.06 o 
  -3  13   9      540.58      674.80    131.11 o 
  -2  13   9      376.31      471.03     66.79 o 
  -1  13   9      160.43      117.78     63.92 o 
   0  13   9      231.26      183.54     45.66 o 
   1  13   9      208.49      192.76     49.67 o 
   2  13   9      313.46      262.40     57.05 o 
   3  13   9      677.91      734.51    165.57 o 
   4  13   9      281.37      344.17    125.11 o 
   5  13   9      333.86      220.01     37.61 o 
  -2  14   9      729.88      628.70    113.06 o 
  -1  14   9      139.80      150.94     52.81 o 
   0  14   9       47.52       58.32     34.97 o 
   1  14   9        4.98       28.18     36.85 o 
   2  14   9       32.09       81.00     26.69 o 
   3  14   9      319.69      501.86    151.81 o 
   4  14   9      142.96      143.38     44.32 o 
  -2  -7  10        0.45       37.07     42.95 o 
  -1  -7  10      121.03       83.73     46.89 o 
   0  -7  10      271.35      182.03     40.32 o 
   1  -7  10     1656.38     1678.39    411.86 o 
   2  -7  10     1071.79      777.88    151.48 o 
   3  -7  10     1012.62      998.01    213.07 o 
  -3  -6  10      257.85      223.61     78.99 o 
  -2  -6  10        1.56       84.95     43.79 o 
  -1  -6  10        9.63       82.17     50.72 o 
   0  -6  10      447.73      536.10     86.59 o 
   1  -6  10      846.99      743.33    161.85 o 
   2  -6  10      627.55      684.47    142.39 o 
   3  -6  10      781.10      655.43    129.24 o 
   4  -6  10      121.86      138.73     40.48 o 
  -5  -5  10      570.89      620.34    155.92 o 
  -4  -5  10      279.68      246.08     61.47 o 
  -3  -5  10      491.43      437.05    146.99 o 
  -2  -5  10       14.91      101.30     40.99 o 
  -1  -5  10      220.23      267.14     79.40 o 
   0  -5  10      833.58      889.01    115.94 o 
   1  -5  10     1896.80     1836.30    261.48 o 
   2  -5  10     2436.81     2270.07    213.43 o 
   3  -5  10     1026.80     1026.09    126.69 o 
   4  -5  10      582.64      529.44     85.21 o 
   5  -5  10       48.34       84.00     27.39 o 
  -5  -4  10      302.09      362.36     85.17 o 
  -4  -4  10      820.04      648.17    145.97 o 
  -3  -4  10      435.45      417.07     99.11 o 
  -2  -4  10        1.04      155.51    177.63 o 
  -1  -4  10      611.02      643.93    121.33 o 
   0  -4  10      818.32      987.81    219.52 o 
   1  -4  10     3221.28     3409.22    139.80 o 
   2  -4  10     2135.39     2128.55    149.69 o 
   3  -4  10     1668.06     1594.17    201.83 o 
   4  -4  10     1360.18     1337.92    109.28 o 
   5  -4  10      299.80      268.74     53.07 o 
   6  -4  10       19.59        6.57     64.32 o 
  -6  -3  10      632.79      419.34    227.10 o 
  -5  -3  10      151.45      183.60    143.60 o 
  -4  -3  10      362.53      263.45    107.00 o 
  -3  -3  10       16.56       86.11     46.31 o 
  -2  -3  10       33.15      102.62     40.04 o 
  -1  -3  10     3489.60     3375.62    225.68 o 
   0  -3  10     1498.85     1477.41    153.80 o 
   1  -3  10     4633.08     4506.43    294.41 o 
   2  -3  10     2677.69     2644.11    211.43 o 
   3  -3  10     3141.46     3269.60    214.49 o 
   4  -3  10      147.56      113.81     34.24 o 
   5  -3  10      209.76      173.33     44.81 o 
   6  -3  10        1.94       46.15     27.01 o 
   7  -3  10      213.56      137.79     49.93 o 
  -6  -2  10      324.68      187.34    108.29 o 
  -5  -2  10      589.88      501.08    134.47 o 
  -4  -2  10      529.36      562.17    153.24 o 
  -3  -2  10      800.28      635.45    108.23 o 
  -2  -2  10       34.29       38.85     22.02 o 
  -1  -2  10     1324.82     1486.50    200.22 o 
   0  -2  10     3529.50     3440.43    141.41 o 
   1  -2  10     1912.21     2011.17     99.43 o 
   2  -2  10     3601.32     3245.45    216.72 o 
   3  -2  10     1703.04     1812.28     81.52 o 
   4  -2  10      734.93      739.92     64.06 o 
   5  -2  10      231.29      118.49     37.41 o 
   6  -2  10      736.70      734.23    151.91 o 
   7  -2  10      317.52      367.73     90.32 o 
  -7  -1  10      322.02      252.12    175.17 o 
  -6  -1  10      784.85      868.17    108.73 o 
  -5  -1  10     1600.06     1196.76    338.66 o 
  -4  -1  10      156.34      141.51     51.31 o 
  -3  -1  10      611.52      557.88     99.90 o 
  -2  -1  10     1432.74     1421.53    172.29 o 
  -1  -1  10     1014.90     1079.36    184.23 o 
   0  -1  10     2803.62     2753.94     83.75 o 
   1  -1  10     1497.73     1621.78     89.65 o 
   2  -1  10     1391.14     1325.89     73.20 o 
   3  -1  10     1974.58     1922.60    114.80 o 
   4  -1  10       83.26       79.60     30.28 o 
   5  -1  10       63.64      155.67     39.64 o 
   6  -1  10       32.21       26.60     27.07 o 
   7  -1  10      616.59      568.10    125.26 o 
   8  -1  10      249.62      194.99     63.41 o 
  -7   0  10      367.21      633.34    114.13 o 
  -6   0  10      618.77      568.95    134.25 o 
  -5   0  10     1386.41     1272.09    118.23 o 
  -4   0  10      115.63      206.45     49.93 o 
  -3   0  10      899.27      934.93    190.84 o 
  -2   0  10       76.50       70.59     53.91 o 
  -1   0  10     1183.68      932.20    163.59 o 
   0   0  10     2135.65     2259.63     83.20 o 
   1   0  10     2810.33     2670.03    164.64 o 
   2   0  10     1624.87     1608.32     92.87 o 
   3   0  10     1870.30     1933.73     89.53 o 
   4   0  10     1224.40     1176.30    116.93 o 
   5   0  10        0.54       15.31     19.10 o 
   6   0  10      437.23      548.06    109.22 o 
   7   0  10      700.53      747.81    142.36 o 
   8   0  10      562.34      410.68    116.59 o 
  -7   1  10      287.30      530.20    110.16 o 
  -6   1  10      812.82      783.30    179.15 o 
  -5   1  10     1336.48     1204.51    146.66 o 
  -4   1  10     1008.60      811.24    103.80 o 
  -3   1  10      267.90      303.24     68.95 o 
  -2   1  10     1104.41     1050.37     74.43 o 
  -1   1  10     5454.59     5653.77    353.04 o 
   0   1  10     2927.47     2882.51     90.36 o 
   1   1  10     4044.09     4122.69    120.48 o 
   2   1  10     5306.78     5697.78    166.13 o 
   3   1  10     2122.19     2080.64    115.69 o 
   4   1  10     1438.58     1396.39     70.66 o 
   5   1  10      192.06      213.71     42.25 o 
   6   1  10       52.04       57.77     53.68 o 
   7   1  10       17.64       33.56     59.05 o 
   8   1  10      297.37      273.89     81.49 o 
  -7   2  10      283.32      397.59    108.75 o 
  -6   2  10      979.21      686.34    106.58 o 
  -5   2  10      563.99      478.14     75.89 o 
  -4   2  10      575.10      712.10     97.76 o 
  -3   2  10       84.30       42.95     35.10 o 
  -2   2  10      215.58      121.90     38.86 o 
  -1   2  10     1694.10     1735.70    189.91 o 
   0   2  10     3950.48     4021.70     95.51 o 
   1   2  10     4395.48     4554.49    135.05 o 
   2   2  10     3950.92     3957.33    101.32 o 
   3   2  10     3480.12     3566.14    117.80 o 
   4   2  10      802.77      779.67     61.30 o 
   5   2  10       23.75       49.98     33.59 o 
   6   2  10      276.61      349.18    140.09 o 
   7   2  10     1025.73     1348.99    119.55 o 
   8   2  10      660.34      644.24    127.35 o 
   9   2  10      270.83      205.58    119.28 o 
  -7   3  10      595.75      545.64    217.04 o 
  -6   3  10     1035.18     1141.09    120.45 o 
  -5   3  10      800.02      704.26     82.34 o 
  -4   3  10      870.97      914.98     65.71 o 
  -3   3  10       66.63       68.01     28.76 o 
  -2   3  10     3474.11     3515.42     81.18 o 
  -1   3  10     2278.78     2308.63     76.26 o 
   0   3  10     6229.77     6222.38    123.55 o 
   1   3  10     3035.33     3028.77     87.33 o 
   2   3  10     5212.37     4890.65    144.77 o 
   3   3  10     1295.42     1303.62     70.23 o 
   4   3  10      542.02      509.09     38.88 o 
   5   3  10       27.74       38.76     22.51 o 
   6   3  10      197.80      101.19     55.87 o 
   7   3  10      758.98      773.18    108.66 o 
   8   3  10      130.82      216.65     56.91 o 
   9   3  10      401.56      346.96     89.85 o 
  -7   4  10     1010.97      663.28    257.03 o 
  -6   4  10     1390.37     1323.99    410.46 o 
  -5   4  10     1436.35     1511.80    258.67 o 
  -4   4  10      323.46      374.03     46.29 o 
  -3   4  10       61.80       73.44     22.59 o 
  -2   4  10       62.24       83.76     18.71 o 
  -1   4  10     1449.16     1323.68     85.81 o 
   0   4  10     2163.81     2018.47     70.53 o 
   1   4  10     4879.11     4743.13    123.46 o 
   2   4  10     2270.53     2175.74     80.83 o 
   3   4  10     1293.38     1321.15     71.28 o 
   4   4  10       64.86       37.67     21.03 o 
   5   4  10      464.48      451.40     53.53 o 
   6   4  10      508.68      491.63     61.03 o 
   7   4  10      920.36     1015.70    115.89 o 
   8   4  10      918.02      930.60    141.85 o 
   9   4  10      190.84      247.01     65.86 o 
  -7   5  10      782.33      581.19    210.02 o 
  -6   5  10      579.13      698.13    165.59 o 
  -5   5  10      991.92      920.40    120.80 o 
  -4   5  10      257.90      230.88     49.33 o 
  -3   5  10       41.97       30.55     18.99 o 
  -2   5  10      687.21      593.78     42.96 o 
  -1   5  10     2854.30     2763.39     87.06 o 
   0   5  10     2433.84     2418.86     93.45 o 
   1   5  10     3716.07     3812.72    132.25 o 
   2   5  10     1673.40     1740.82     60.85 o 
   3   5  10     1231.35     1304.13    137.86 o 
   4   5  10       77.79       95.55     26.72 o 
   5   5  10        9.20       34.13     23.65 o 
   6   5  10      245.85      218.27     65.14 o 
   7   5  10      370.95      440.25     65.60 o 
   8   5  10      158.23      120.70     51.80 o 
   9   5  10      111.75      175.06     68.44 o 
  -7   6  10      911.15     1023.69     97.53 o 
  -6   6  10      596.56      491.61    200.43 o 
  -5   6  10      324.21      427.14     91.91 o 
  -4   6  10      148.08      159.22     38.56 o 
  -3   6  10      171.62      120.77     28.39 o 
  -2   6  10     1046.85      895.60     63.38 o 
  -1   6  10     3194.18     3019.51    123.86 o 
   0   6  10     4019.78     3692.54    119.95 o 
   1   6  10     5274.28     5547.95    180.73 o 
   2   6  10     2813.92     2814.69    113.07 o 
   3   6  10      682.31      800.16     84.55 o 
   4   6  10      295.92      351.87     51.49 o 
   5   6  10      139.65      100.58     29.44 o 
   6   6  10      175.23      156.16     57.48 o 
   7   6  10      317.24      281.81     79.75 o 
   8   6  10      150.19       94.38     62.33 o 
  -7   7  10      383.56      407.18    131.91 o 
  -6   7  10      633.82      719.98    103.96 o 
  -5   7  10      394.59      455.79    143.60 o 
  -4   7  10      324.39      310.27     60.77 o 
  -3   7  10      196.73      185.47     65.16 o 
  -2   7  10      553.60      481.70     91.06 o 
  -1   7  10     2374.73     2380.49     75.14 o 
   0   7  10     3408.24     3684.96    110.52 o 
   1   7  10     3069.90     3155.51    113.97 o 
   2   7  10     2939.07     3115.80    109.15 o 
   3   7  10      739.29      783.15     72.04 o 
   4   7  10      491.63      504.11     61.28 o 
   5   7  10        4.24       62.54     19.52 o 
   6   7  10       95.22      179.80     57.51 o 
   7   7  10      108.74      122.24     45.45 o 
   8   7  10      466.59      464.42     97.06 o 
  -7   8  10      421.15      246.04    177.98 o 
  -6   8  10     1253.88     1425.93    196.57 o 
  -5   8  10      181.85      158.60     67.94 o 
  -4   8  10      375.99      378.79     91.09 o 
  -3   8  10        8.50       33.31     27.70 o 
  -2   8  10      955.33      841.73     95.35 o 
  -1   8  10     2562.59     2465.42    135.09 o 
   0   8  10     2353.51     2481.43    238.25 o 
   1   8  10     3353.13     3614.86    106.85 o 
   2   8  10     1127.67     1493.40     68.60 o 
   3   8  10      131.93      100.34     36.00 o 
   4   8  10        4.86       24.55     34.79 o 
   5   8  10       23.90      120.74     22.79 o 
   6   8  10      492.17      541.15     91.40 o 
   7   8  10      553.69      666.80    182.89 o 
   8   8  10       34.39       66.48     38.39 o 
  -6   9  10      538.67      513.29     84.07 o 
  -5   9  10      819.96      864.06    152.49 o 
  -4   9  10      201.29      209.59     84.66 o 
  -3   9  10       10.59       13.77     26.16 o 
  -2   9  10     1145.76      987.97     68.50 o 
  -1   9  10     1834.07     2000.08     62.68 o 
   0   9  10     1770.99     1768.02    105.49 o 
   1   9  10     1440.39     1416.89     63.92 o 
   2   9  10     1663.91     1619.68     97.81 o 
   3   9  10      281.57      242.05     42.77 o 
   4   9  10        4.78       75.69     25.58 o 
   5   9  10       38.46       30.57     16.68 o 
   6   9  10      247.90      296.38     74.38 o 
   7   9  10      332.89      313.47     52.86 o 
   8   9  10      387.30      336.44     88.28 o 
  -6  10  10      781.21      606.53    181.66 o 
  -5  10  10      344.18      384.03    113.53 o 
  -4  10  10       14.67       66.88     39.31 o 
  -3  10  10        9.62       42.11     35.91 o 
  -2  10  10      858.65      918.40    125.68 o 
  -1  10  10     2114.39     2370.25    143.63 o 
   0  10  10     1671.84     1626.55     89.84 o 
   1  10  10     1233.92     1256.18    106.34 o 
   2  10  10      581.26      577.55     75.55 o 
   3  10  10      142.89       71.31     35.55 o 
   4  10  10        8.02       65.59     27.27 o 
   5  10  10       72.40       90.80     32.73 o 
   6  10  10      128.24      143.30    135.18 o 
   7  10  10      397.21      514.02     95.42 o 
  -5  11  10       82.75       58.60     30.80 o 
  -4  11  10        2.45      100.43     67.24 o 
  -3  11  10      236.69      144.90     58.36 o 
  -2  11  10     1480.38     1619.93    137.87 o 
  -1  11  10     3388.60     3358.35    149.32 o 
   0  11  10      777.39      743.25    100.14 o 
   1  11  10     1374.33     1224.61     79.92 o 
   2  11  10      960.96      995.52    112.82 o 
   3  11  10      296.09      233.76     58.37 o 
   4  11  10        0.74       34.59     40.84 o 
   5  11  10       52.88       50.73     34.84 o 
   6  11  10       44.37       44.97     45.49 o 
   7  11  10      141.47      144.99     49.94 o 
  -4  12  10       41.38      110.59     62.80 o 
  -3  12  10      246.89      224.32     76.71 o 
  -2  12  10      322.66      372.71     70.54 o 
  -1  12  10     1024.31     1162.05     84.77 o 
   0  12  10     1526.32     1264.38    127.59 o 
   1  12  10      124.69      127.62     87.96 o 
   2  12  10      649.57      677.06     76.15 o 
   3  12  10      136.76      151.48     48.11 o 
   4  12  10        2.45       91.51    101.94 o 
   5  12  10       44.29       78.61     63.68 o 
   6  12  10       99.39      163.28     52.64 o 
  -3  13  10      110.98       79.17     49.11 o 
  -2  13  10      419.27      553.70     85.66 o 
  -1  13  10     1191.45     1346.37    129.12 o 
   0  13  10      698.19      803.01    107.79 o 
   1  13  10      443.66      311.00     60.92 o 
   2  13  10      352.30      297.07     57.21 o 
   3  13  10      174.32      145.44     43.93 o 
   4  13  10       40.05        8.79     31.27 o 
   5  13  10       33.47       36.10     38.94 o 
  -2  14  10      199.16      184.46     59.99 o 
  -1  14  10      152.70      137.74     55.04 o 
   0  14  10      594.11      529.75     81.98 o 
   1  14  10       83.08       91.60     42.19 o 
   2  14  10       67.17      127.16     41.16 o 
   3  14  10      123.47      105.63     47.66 o 
  -2  -6  11      734.64      572.03    164.98 o 
  -1  -6  11      371.91      283.46    130.74 o 
   0  -6  11      763.77      445.28    172.32 o 
   1  -6  11        0.81       44.73     27.55 o 
   2  -6  11       60.95       68.99     35.23 o 
  -3  -5  11      832.54      543.61    169.67 o 
  -2  -5  11     1465.35     1350.63    186.71 o 
  -1  -5  11      914.39      769.51    197.69 o 
   0  -5  11      187.90      345.80    125.24 o 
   1  -5  11      193.28      151.42     90.86 o 
   2  -5  11      181.55      157.18    111.21 o 
   3  -5  11      405.92      356.55     98.49 o 
   4  -5  11      862.63      841.81    105.62 o 
  -4  -4  11      324.45      460.09    222.77 o 
  -3  -4  11      843.28     1114.68    181.77 o 
  -2  -4  11     1058.01     1051.23    139.00 o 
  -1  -4  11      701.60      807.02    143.87 o 
   0  -4  11      546.24      484.75    171.56 o 
   1  -4  11       78.20      193.49     67.49 o 
   2  -4  11      234.00      310.91     61.84 o 
   3  -4  11     1177.96      979.23    186.95 o 
   4  -4  11     1163.78     1074.15    135.73 o 
   5  -4  11      827.82      868.38    144.90 o 
  -5  -3  11      263.16      199.45     57.88 o 
  -4  -3  11      340.68      363.15    102.32 o 
  -3  -3  11     1005.34      904.76    145.45 o 
  -2  -3  11     1144.52      929.48    236.80 o 
  -1  -3  11      931.53      949.79    150.40 o 
   0  -3  11       52.13      104.87     36.36 o 
   1  -3  11      341.91      248.88    146.76 o 
   2  -3  11      486.97      369.93     70.72 o 
   3  -3  11     1968.81     1664.50    227.61 o 
   4  -3  11     1560.34     1547.13    126.65 o 
   5  -3  11     1113.42      990.40    139.92 o 
   6  -3  11      376.47      337.85    100.89 o 
  -6  -2  11        2.50       20.84     35.32 o 
  -5  -2  11      420.66      425.73     79.91 o 
  -4  -2  11      496.57      603.13     92.13 o 
  -3  -2  11      393.11      572.32    140.29 o 
  -2  -2  11     2133.81     2290.64    179.88 o 
  -1  -2  11      484.73      603.60     93.37 o 
   0  -2  11      234.90      291.99     92.07 o 
   1  -2  11       66.81       78.25     29.19 o 
   2  -2  11      355.68      272.90     72.78 o 
   3  -2  11     1357.85     1362.47     90.07 o 
   4  -2  11     1539.03     1667.63    137.12 o 
   5  -2  11      564.51      841.57    134.74 o 
   6  -2  11     1216.61      974.16    193.13 o 
   7  -2  11      428.26      247.13     93.64 o 
  -6  -1  11       64.77       55.56     51.74 o 
  -5  -1  11      239.69      268.56    152.37 o 
  -4  -1  11      552.99      586.31    149.47 o 
  -3  -1  11      592.19      650.27    149.85 o 
  -2  -1  11     2740.94     2693.72    302.64 o 
  -1  -1  11     2148.91     2085.77    144.08 o 
   0  -1  11       92.90      108.45     33.07 o 
   1  -1  11      526.99      333.71     95.03 o 
   2  -1  11      240.89      334.60     47.79 o 
   3  -1  11     1938.68     1949.07    161.67 o 
   4  -1  11     1208.30     1275.42    244.25 o 
   5  -1  11     1609.82     1623.33    141.28 o 
   6  -1  11      166.16       89.93     48.09 o 
   7  -1  11      464.38      282.40     93.74 o 
  -6   0  11      285.36      157.79     61.26 o 
  -5   0  11      587.57      494.21     97.00 o 
  -4   0  11     2664.70     2851.24    191.07 o 
  -3   0  11     2238.54     2471.75    155.30 o 
  -2   0  11     2863.34     2527.10    157.70 o 
  -1   0  11     2876.34     2993.00    158.90 o 
   0   0  11      189.31      211.14     33.69 o 
   1   0  11       69.39       73.78     20.07 o 
   2   0  11      108.32      131.86     28.01 o 
   3   0  11     1092.01     1148.51     72.92 o 
   4   0  11     2503.82     2513.95    141.95 o 
   5   0  11      745.92      772.87     99.91 o 
   6   0  11     1106.39     1025.25    239.43 o 
   7   0  11      336.77      349.40     73.81 o 
   8   0  11        2.48       61.44     45.14 o 
  -7   1  11        9.70        8.42     55.90 o 
  -6   1  11       73.51      117.08     90.39 o 
  -5   1  11     1234.27     1139.87    205.70 o 
  -4   1  11     1318.49     1395.22    100.59 o 
  -3   1  11     1735.44     1673.85    100.58 o 
  -2   1  11     3118.37     3222.84    179.40 o 
  -1   1  11     3602.56     3422.58    264.98 o 
   0   1  11       14.87       29.52     32.07 o 
   1   1  11      302.66      316.26     42.43 o 
   2   1  11     1801.91     1793.20    115.83 o 
   3   1  11      421.23      445.92     97.65 o 
   4   1  11     4088.24     3846.94    302.17 o 
   5   1  11     1129.38     1066.51     82.05 o 
   6   1  11      681.01      580.85    101.50 o 
   7   1  11      410.80      285.66    106.20 o 
   8   1  11       53.40      105.32     46.08 o 
  -7   2  11      160.19      152.72     57.07 o 
  -6   2  11       10.03       21.52     54.26 o 
  -5   2  11      752.87      871.76    100.88 o 
  -4   2  11     1474.17     1304.69    209.08 o 
  -3   2  11     2685.74     2479.91    233.29 o 
  -2   2  11      394.62      297.03     85.60 o 
  -1   2  11     1166.91     1275.71    204.76 o 
   0   2  11      109.30      132.36     26.26 o 
   1   2  11     1518.64     1601.49     97.29 o 
   2   2  11     2004.73     2294.66    154.00 o 
   3   2  11      916.82     1013.30     71.46 o 
   4   2  11     2983.89     3182.11    151.88 o 
   5   2  11     2396.73     2379.55    107.17 o 
   6   2  11      587.99      578.15    235.75 o 
   7   2  11       59.79       95.42     69.23 o 
   8   2  11        5.72       18.46     53.29 o 
  -7   3  11        2.24        0.47     37.89 o 
  -6   3  11      257.52      369.53     86.53 o 
  -5   3  11      152.54      110.76    101.74 o 
  -4   3  11     4240.75     4149.13    324.62 o 
  -3   3  11      458.10      615.19    100.92 o 
  -2   3  11     3712.54     3590.23    188.20 o 
  -1   3  11      174.52      179.05     30.01 o 
   0   3  11      134.81      127.61     27.51 o 
   1   3  11     1358.35     1246.15     81.19 o 
   2   3  11     1139.83     1074.23     65.39 o 
   3   3  11     1857.25     1887.18    146.25 o 
   4   3  11     1978.86     1919.64    120.68 o 
   5   3  11     1406.75     1302.52     60.57 o 
   6   3  11      661.20      807.06     84.78 o 
   7   3  11      170.84      148.00     67.35 o 
   8   3  11       18.56       54.67     51.62 o 
  -7   4  11       49.88       88.17     64.55 o 
  -6   4  11      225.57      295.15     65.25 o 
  -5   4  11      156.59      118.73     40.11 o 
  -4   4  11     2033.12     1983.00    120.41 o 
  -3   4  11     1769.28     1774.21     93.81 o 
  -2   4  11      929.84      990.38     46.05 o 
  -1   4  11      452.49      562.30     29.44 o 
   0   4  11      402.79      467.51     59.68 o 
   1   4  11      996.29      899.28     63.51 o 
   2   4  11      701.05      749.57     84.62 o 
   3   4  11      733.59      792.83     60.99 o 
   4   4  11     1125.65     1169.32     55.03 o 
   5   4  11     1882.20     1973.89     78.89 o 
   6   4  11      370.95      475.39    121.49 o 
   7   4  11        4.05       50.73     28.92 o 
   8   4  11       10.14       10.44     44.06 o 
  -7   5  11       70.21       47.01     51.45 o 
  -6   5  11      437.47      285.57    138.22 o 
  -5   5  11     1431.06     1716.43    148.51 o 
  -4   5  11     2683.32     2871.46    151.60 o 
  -3   5  11     5028.30     5150.65    149.02 o 
  -2   5  11     2111.96     2325.91     84.91 o 
  -1   5  11      732.56      730.81    105.43 o 
   0   5  11      163.45      234.78     73.88 o 
   1   5  11       88.92       76.46     29.34 o 
   2   5  11     1020.68     1050.76     72.72 o 
   3   5  11      909.57     1123.84    129.78 o 
   4   5  11     1916.27     2012.39    206.05 o 
   5   5  11      697.86      582.14     75.85 o 
   6   5  11      410.77      640.22    199.38 o 
   7   5  11       96.80      185.84     68.39 o 
   8   5  11        3.70       97.70     45.97 o 
  -7   6  11      269.93      232.71     67.82 o 
  -6   6  11      315.27      328.60     87.24 o 
  -5   6  11     1183.94     1265.98    171.43 o 
  -4   6  11     1797.11     1981.80    218.88 o 
  -3   6  11     1928.10     1980.49     73.30 o 
  -2   6  11     1503.26     1633.37     73.03 o 
  -1   6  11      709.85      656.24     91.93 o 
   0   6  11       13.12       37.64     27.57 o 
   1   6  11       41.90       63.95     17.16 o 
   2   6  11     2274.24     2481.52     93.15 o 
   3   6  11     1315.36     1452.17     99.89 o 
   4   6  11     1819.17     1800.27     75.37 o 
   5   6  11     1633.56     1756.16    155.34 o 
   6   6  11      602.92      576.00    152.84 o 
   7   6  11       32.58       49.78     51.55 o 
   8   6  11        4.23       89.98     52.56 o 
  -6   7  11      230.05       67.12     58.00 o 
  -5   7  11      797.31      635.68    149.21 o 
  -4   7  11     1559.64     1495.09    125.94 o 
  -3   7  11     2620.09     2537.92    137.51 o 
  -2   7  11      892.32      921.28     88.27 o 
  -1   7  11       87.53       94.87     28.27 o 
   0   7  11       88.73       65.99     25.19 o 
   1   7  11     1081.14     1197.81     78.03 o 
   2   7  11     1594.65     1532.27    101.89 o 
   3   7  11     2215.25     2333.72    105.26 o 
   4   7  11     1741.51     1848.25     79.56 o 
   5   7  11     1060.52     1170.52    120.44 o 
   6   7  11      215.38      188.65     79.05 o 
   7   7  11        9.68      203.35     67.25 o 
   8   7  11        3.17      107.83    112.96 o 
  -6   8  11      374.41      380.52    117.64 o 
  -5   8  11      598.58      837.83    167.81 o 
  -4   8  11     1168.07     1320.64    123.22 o 
  -3   8  11      491.31      565.56    118.53 o 
  -2   8  11      605.52      518.18     48.59 o 
  -1   8  11       21.33       77.81     38.71 o 
   0   8  11       84.92       93.66     26.83 o 
   1   8  11      672.05      746.58     74.81 o 
   2   8  11     1470.31     1547.03    111.72 o 
   3   8  11     2364.12     2489.95    107.26 o 
   4   8  11      889.66      911.22     70.30 o 
   5   8  11      817.99      854.96     87.95 o 
   6   8  11      174.82      178.24     79.28 o 
   7   8  11       67.46      100.37     55.20 o 
   8   8  11       92.25       18.90     27.26 o 
  -6   9  11      267.38      282.06     83.73 o 
  -5   9  11      725.27      605.07    120.99 o 
  -4   9  11     1598.08     1777.48    246.98 o 
  -3   9  11     1520.36     1754.49    138.46 o 
  -2   9  11     1244.55     1229.80     74.77 o 
  -1   9  11      191.57      178.06     36.36 o 
   0   9  11       20.36       12.40     18.68 o 
   1   9  11      385.74      419.11     57.53 o 
   2   9  11     1326.34     1295.71     72.31 o 
   3   9  11      536.67      517.73     69.83 o 
   4   9  11      870.11      687.32     91.83 o 
   5   9  11      201.71      174.39     40.43 o 
   6   9  11      104.09      148.11     55.86 o 
   7   9  11       90.42       69.74     53.37 o 
  -5  10  11      639.45      561.39    169.04 o 
  -4  10  11     1407.29     1500.02    156.70 o 
  -3  10  11     1062.07     1414.33    239.61 o 
  -2  10  11      643.67      610.34     81.24 o 
  -1  10  11      291.79      299.68     56.02 o 
   0  10  11       19.99       45.00     25.30 o 
   1  10  11      141.86       87.91     26.86 o 
   2  10  11      429.15      442.69     63.54 o 
   3  10  11      807.95      795.67     74.35 o 
   4  10  11      183.51      197.56     47.72 o 
   5  10  11      201.70      218.73     52.82 o 
   6  10  11       88.04      194.99     57.53 o 
   7  10  11       24.02       43.09     45.92 o 
  -5  11  11      674.55      508.04    123.96 o 
  -4  11  11     1023.87      982.24    139.57 o 
  -3  11  11     1204.18      973.87    196.46 o 
  -2  11  11      530.04      582.95    132.78 o 
  -1  11  11      169.29      174.41     57.35 o 
   0  11  11      113.32      101.48     41.01 o 
   1  11  11      498.68      446.62     73.75 o 
   2  11  11      548.37      559.70     74.68 o 
   3  11  11     1111.72     1111.68    106.78 o 
   4  11  11      563.22      576.58    104.99 o 
   5  11  11      268.66      146.92     57.77 o 
   6  11  11       85.60      155.63     53.43 o 
  -4  12  11      611.43      508.98    119.71 o 
  -3  12  11      717.73      585.21    156.71 o 
  -2  12  11      278.21      207.25     54.59 o 
  -1  12  11        0.77       41.75     26.98 o 
   0  12  11       92.33       89.14     23.33 o 
   1  12  11      611.52      602.17     88.39 o 
   2  12  11      749.72      724.89     93.74 o 
   3  12  11      343.21      445.88    121.58 o 
   4  12  11      477.28      467.61    125.21 o 
   5  12  11      151.15       99.63     49.88 o 
  -3  13  11      406.19      351.21    106.84 o 
  -2  13  11       35.75      126.18     48.68 o 
  -1  13  11       15.21      111.83     49.97 o 
   0  13  11      637.23      614.08    155.49 o 
   1  13  11      254.93      213.53     62.95 o 
   2  13  11      446.76      433.47     83.00 o 
   3  13  11      653.96      739.64     81.17 o 
   4  13  11      446.87      486.44    143.43 o 
  -1  14  11        3.29       57.92     35.86 o 
   0  14  11       27.50       60.72     28.85 o 
   1  14  11      305.46      247.08     59.82 o 
   2  14  11      292.30      274.87     52.75 o 
  -1  -5  12      391.28      424.11    185.47 o 
   0  -5  12      840.27      680.59    192.00 o 
   1  -5  12      557.50      623.97    139.72 o 
   2  -5  12      523.83      503.56    118.11 o 
  -3  -4  12        1.30       80.18     41.41 o 
  -2  -4  12      837.06      642.67    195.26 o 
  -1  -4  12      834.19      843.59    159.08 o 
   0  -4  12     1330.31     1045.46    200.67 o 
   1  -4  12     1015.92      863.23    145.37 o 
   2  -4  12      957.32      816.68    267.43 o 
   3  -4  12      325.91      218.77    117.76 o 
   4  -4  12        1.05       70.39     57.18 o 
  -4  -3  12        3.19       72.32     29.94 o 
  -3  -3  12       31.93       23.39     48.61 o 
  -2  -3  12      436.96      586.18    191.75 o 
  -1  -3  12      616.69      772.67    146.78 o 
   0  -3  12     1411.73     1582.09    177.40 o 
   1  -3  12     1809.29     1954.26    263.46 o 
   2  -3  12     1128.79     1017.08    129.21 o 
   3  -3  12      891.83      880.62    186.11 o 
   4  -3  12       10.20       39.76     20.04 o 
   5  -3  12       35.54       84.58     76.01 o 
  -5  -2  12      438.65      368.12    148.04 o 
  -4  -2  12        0.59       62.91     51.36 o 
  -3  -2  12       89.67       91.87     37.21 o 
  -2  -2  12      159.55       89.92     83.38 o 
  -1  -2  12     1641.60     1882.47    171.29 o 
   0  -2  12     1180.65     1375.29    176.32 o 
   1  -2  12     1836.26     2129.68    140.08 o 
   2  -2  12      720.34      593.75    183.01 o 
   3  -2  12      367.74      271.84     61.36 o 
   4  -2  12       10.20       62.34     24.89 o 
   5  -2  12      444.01      327.69     67.79 o 
   6  -2  12      111.79       75.31     47.99 o 
  -5  -1  12       31.43       72.11     40.51 o 
  -4  -1  12       68.58       65.25     38.12 o 
  -3  -1  12      128.67      189.11     67.58 o 
  -2  -1  12      711.61      805.11    143.72 o 
  -1  -1  12     1396.91     1518.29    248.14 o 
   0  -1  12     1643.30     1708.64    200.55 o 
   1  -1  12     2935.53     3193.06    297.61 o 
   2  -1  12      814.26      953.72    118.14 o 
   3  -1  12      387.22      455.93     64.23 o 
   4  -1  12       38.81       77.95     39.82 o 
   5  -1  12      231.43      215.36     66.19 o 
   6  -1  12      639.06      554.64    159.68 o 
  -6   0  12      227.12      206.31     63.26 o 
  -5   0  12      160.41      131.17     48.12 o 
  -4   0  12        0.13       28.33     42.94 o 
  -3   0  12      162.71      205.36     76.95 o 
  -2   0  12      390.76      342.71     86.88 o 
  -1   0  12     1116.57     1114.91    114.86 o 
   0   0  12     2610.58     2848.68    259.08 o 
   1   0  12     1379.86     1501.46     84.50 o 
   2   0  12     1586.03     1626.14     79.52 o 
   3   0  12       25.45       69.50     32.37 o 
   4   0  12        1.53       65.52     28.55 o 
   5   0  12      593.05      501.56    125.67 o 
   6   0  12      178.35      205.06     71.51 o 
   7   0  12      307.65      210.36     80.43 o 
  -6   1  12       28.95      156.93     67.82 o 
  -5   1  12      100.78      103.04     37.46 o 
  -4   1  12       79.03      147.62     56.17 o 
  -3   1  12      167.05      106.91     49.98 o 
  -2   1  12     1239.74     1182.01    102.58 o 
  -1   1  12     2706.64     3034.97    196.62 o 
   0   1  12     4508.60     4140.58    270.83 o 
   2   1  12      639.07      759.10    148.09 o 
   3   1  12      335.78      305.47     53.40 o 
   4   1  12      109.92       53.38     32.72 o 
   5   1  12      143.29      165.28     30.00 o 
   6   1  12      684.08      602.82    123.45 o 
   7   1  12      311.97      249.25     77.21 o 
  -6   2  12      153.52      282.99     84.20 o 
  -5   2  12       61.02       47.57     32.16 o 
  -4   2  12      165.07       97.70     61.44 o 
  -3   2  12      103.49      183.71     50.18 o 
  -2   2  12     2037.79     1952.12     90.62 o 
  -1   2  12      688.77      790.33     92.31 o 
   0   2  12     2447.86     2369.70     73.33 o 
   1   2  12     2754.96     2833.73    108.43 o 
   2   2  12      284.37      490.99     57.37 o 
   3   2  12      536.28      549.22     52.70 o 
   4   2  12      201.58      213.09     44.88 o 
   5   2  12       68.81       54.90     31.25 o 
   6   2  12      315.76      331.68     69.86 o 
   7   2  12      305.29      142.20     87.47 o 
  -6   3  12      316.04      107.82    101.27 o 
  -5   3  12      238.16      306.69    159.74 o 
  -4   3  12        3.90       25.73     25.26 o 
  -3   3  12      127.85      158.86     46.37 o 
  -2   3  12      548.46      666.15     83.57 o 
  -1   3  12     3539.87     3535.62    237.74 o 
   0   3  12     4909.13     4948.16    160.28 o 
   1   3  12     3568.18     3541.13    141.94 o 
   2   3  12      192.94      308.41     38.30 o 
   3   3  12       24.18       30.52     17.39 o 
   4   3  12       28.83       29.74     27.50 o 
   5   3  12      531.16      560.63     63.48 o 
   6   3  12      596.99      488.32     88.73 o 
   7   3  12      297.22      551.18    213.53 o 
   8   3  12      264.32      525.76    107.82 o 
  -6   4  12      145.53      176.34     98.46 o 
  -5   4  12      275.32      237.85     96.59 o 
  -4   4  12       11.62       16.51     28.14 o 
  -3   4  12      383.22      541.59     77.43 o 
  -2   4  12     1119.13      997.97     80.11 o 
  -1   4  12     1811.68     1797.57     95.92 o 
   0   4  12      367.47      432.70     40.57 o 
   1   4  12     2232.19     2311.20    106.08 o 
   2   4  12      208.05      226.47     37.06 o 
   3   4  12       10.02      103.75     42.91 o 
   4   4  12       58.66      123.42     36.70 o 
   5   4  12      169.41      254.61     65.58 o 
   6   4  12      775.27      849.79    105.36 o 
   7   4  12      568.20      513.57    158.28 o 
   8   4  12      447.91      316.38     87.29 o 
  -6   5  12      259.58      213.76     96.12 o 
  -5   5  12        9.06       27.60     30.17 o 
  -4   5  12       21.95       47.30     25.61 o 
  -3   5  12      837.91      647.19    134.67 o 
  -2   5  12     1620.62     1509.45     74.03 o 
  -1   5  12     3175.00     3214.79    114.53 o 
   0   5  12     7571.97     7652.82    247.26 o 
   1   5  12     1836.43     1913.71     76.94 o 
   2   5  12     1094.28     1279.80    152.09 o 
   3   5  12       76.95      103.07     48.55 o 
   4   5  12        4.53       34.34     23.89 o 
   5   5  12      271.69      337.70     69.24 o 
   6   5  12      672.08      746.66    201.84 o 
   7   5  12      399.92      514.29     81.90 o 
   8   5  12      147.03      189.69     79.26 o 
  -6   6  12       23.99      122.79     58.47 o 
  -5   6  12       24.14       66.89     64.55 o 
  -4   6  12       90.37       62.21     48.18 o 
  -3   6  12      527.88      518.22    114.62 o 
  -2   6  12     3304.53     3092.28    123.78 o 
  -1   6  12     1262.54     1244.48     78.83 o 
   0   6  12     1648.98     1850.74    103.98 o 
   1   6  12      730.85      830.97     65.53 o 
   2   6  12      605.86      588.45    107.77 o 
   3   6  12        2.75       48.52     22.98 o 
   4   6  12       51.88       87.25     25.97 o 
   5   6  12      227.59      297.16     49.60 o 
   6   6  12      400.98      507.66    104.89 o 
   7   6  12      680.94      798.12    228.73 o 
   8   6  12      139.33      109.67     52.31 o 
  -6   7  12       21.53       70.87     47.95 o 
  -5   7  12        1.13       58.00     29.94 o 
  -4   7  12      284.75      179.85     89.58 o 
  -3   7  12      442.27      392.96     69.92 o 
  -2   7  12     2180.10     2164.09     67.91 o 
  -1   7  12     3202.30     2851.75    240.59 o 
   0   7  12     1810.19     1844.01    107.47 o 
   1   7  12     2191.53     2259.72    133.24 o 
   2   7  12      173.75      153.90     44.60 o 
   3   7  12        0.18       40.45     25.52 o 
   4   7  12      137.98       95.09     28.78 o 
   5   7  12      136.56       57.10     28.08 o 
   6   7  12      359.50      438.73     77.76 o 
   7   7  12      276.84      470.18    140.68 o 
  -6   8  12      205.49      162.55     63.61 o 
  -5   8  12        4.02      189.44     90.04 o 
  -4   8  12       46.04      159.27     76.71 o 
  -3   8  12      822.97      813.36    134.48 o 
  -2   8  12      621.01      585.56     66.62 o 
  -1   8  12     2072.49     1857.84    115.89 o 
   0   8  12      660.21      696.96     83.35 o 
   1   8  12      707.36      741.94     58.81 o 
   2   8  12       72.84      118.72     30.90 o 
   3   8  12       81.10      113.36     27.50 o 
   4   8  12      321.29      383.13     56.16 o 
   5   8  12      246.12      308.27    199.62 o 
   6   8  12      510.64      498.19     90.74 o 
   7   8  12      310.91      444.31     92.63 o 
  -5   9  12       38.68      116.47     73.67 o 
  -4   9  12       77.71       70.36     33.05 o 
  -3   9  12      248.58      168.80     68.13 o 
  -2   9  12      912.54      795.19    130.79 o 
  -1   9  12     1691.44     1842.99     83.14 o 
   0   9  12      793.07      982.38     73.67 o 
   1   9  12      628.26      713.80     62.57 o 
   2   9  12      172.63      158.29     58.22 o 
   3   9  12       56.91       65.41     27.79 o 
   4   9  12       22.97       54.74     35.06 o 
   5   9  12      349.34      297.83     69.10 o 
   6   9  12      114.13      191.91    102.91 o 
   7   9  12      309.80      404.03     85.86 o 
  -5  10  12        1.32       67.82     61.51 o 
  -4  10  12       48.39       47.34     32.72 o 
  -3  10  12      704.24      546.24     70.69 o 
  -2  10  12     1265.58     1200.33     85.44 o 
  -1  10  12     1279.75     1364.60    167.49 o 
   0  10  12     1688.94     1780.79     95.56 o 
   1  10  12      654.16      772.20     74.25 o 
   2  10  12      224.82      244.87     87.04 o 
   3  10  12        0.74       14.08     55.30 o 
   4  10  12       90.24       95.76     49.47 o 
   5  10  12      401.58      409.50    126.65 o 
   6  10  12      313.27      270.01     78.92 o 
  -4  11  12      174.81       75.27     40.20 o 
  -3  11  12      697.93      838.88    179.74 o 
  -2  11  12     1250.47     1118.79     97.52 o 
  -1  11  12     1324.40     1444.03     99.02 o 
   0  11  12     1289.69     1089.12    120.02 o 
   1  11  12      403.06      510.74    129.04 o 
   2  11  12      100.42      111.85     55.55 o 
   3  11  12       32.46       44.16     23.31 o 
   4  11  12       31.51       54.23     29.25 o 
   5  11  12      108.67      151.20     58.94 o 
   6  11  12      184.90      175.14     68.64 o 
  -3  12  12      464.94      450.27     73.92 o 
  -2  12  12      899.53     1016.15    241.01 o 
  -1  12  12      867.61      974.00    263.46 o 
   0  12  12      430.21      352.92     71.37 o 
   1  12  12      474.82      607.03    107.00 o 
   2  12  12       28.85       53.17     19.06 o 
   3  12  12       39.90       53.85     48.66 o 
   4  12  12      214.63      179.88    106.06 o 
   5  12  12      167.23      137.22     75.58 o 
  -2  13  12      573.55      494.67     88.38 o 
  -1  13  12      501.91      422.58    123.84 o 
   0  13  12      382.07      382.38     75.41 o 
   1  13  12      226.24      202.45     70.76 o 
   2  13  12       58.36       47.87     31.47 o 
   3  13  12        9.29       65.03     37.43 o 
   4  13  12       83.72      106.72     35.87 o 
   0  -4  13        4.48       38.27     84.08 o 
   1  -4  13      401.73      425.50    132.73 o 
  -2  -3  13      391.52      273.92     94.49 o 
  -1  -3  13       48.03       83.12     39.02 o 
   0  -3  13       40.51      110.86     47.82 o 
   1  -3  13      540.08      554.75    135.48 o 
   2  -3  13      853.28      610.22    100.56 o 
   3  -3  13     1151.50     1499.87    282.17 o 
  -3  -2  13      380.87      366.88    114.90 o 
  -2  -2  13       62.19      103.71     50.44 o 
  -1  -2  13        5.12       74.42    244.17 o 
   0  -2  13      254.94      106.50     68.99 o 
   1  -2  13      470.21      564.56    154.01 o 
   2  -2  13     1207.90     1258.36    118.99 o 
   3  -2  13      732.99      840.29    223.25 o 
   4  -2  13     1235.73     1243.73    310.71 o 
  -4  -1  13      458.96      393.95     83.39 o 
  -3  -1  13      761.74      561.70    154.94 o 
  -2  -1  13      344.67      416.95    101.96 o 
  -1  -1  13       92.65       62.99     58.59 o 
   0  -1  13       37.29       84.10     42.37 o 
   1  -1  13      350.64      356.60     73.11 o 
   2  -1  13     1151.46     1033.03    217.13 o 
   3  -1  13     1522.39     1446.56    184.15 o 
   4  -1  13      848.54      897.84    120.63 o 
   5  -1  13      307.26      176.66     66.54 o 
  -5   0  13      310.20      183.62    101.15 o 
  -4   0  13      618.11      615.16     67.71 o 
  -3   0  13      786.83      646.67    173.91 o 
  -2   0  13      586.03      380.52    150.85 o 
  -1   0  13       27.45       76.35     40.34 o 
   0   0  13       70.00      107.13     89.81 o 
   1   0  13      868.93     1109.84    205.46 o 
   2   0  13      204.25      207.22     70.40 o 
   3   0  13     1261.13     1393.75    157.68 o 
   4   0  13      332.78      331.76     65.02 o 
   5   0  13      629.62      596.40    168.00 o 
   6   0  13       52.37       78.82     40.37 o 
  -5   1  13      896.13      578.10     89.88 o 
  -4   1  13      697.35      620.73    114.76 o 
  -3   1  13      535.69      761.16    116.59 o 
  -2   1  13      588.86      637.35    140.35 o 
  -1   1  13       31.14       65.55     31.63 o 
   0   1  13        8.18       89.26     42.96 o 
   1   1  13      357.23      414.94     70.82 o 
   2   1  13     2151.64     2317.18    180.52 o 
   3   1  13     2539.07     2568.62    144.41 o 
   4   1  13     1264.46     1507.24     98.07 o 
   5   1  13      520.06      723.43     80.75 o 
   6   1  13      121.00      133.15     43.52 o 
  -5   2  13      809.55      604.35    176.09 o 
  -4   2  13      401.52      348.01     87.94 o 
  -3   2  13      815.94      750.18     69.19 o 
  -2   2  13      534.67      480.30    102.66 o 
  -1   2  13       78.13       56.99     44.03 o 
   0   2  13      766.81     1101.69    272.00 o 
   1   2  13      491.70      696.31     86.74 o 
   2   2  13     1716.74     1937.17     81.65 o 
   3   2  13     2043.50     2185.90     95.80 o 
   4   2  13     1018.49     1140.15    105.95 o 
   5   2  13      407.75      365.52     78.80 o 
   6   2  13      180.72      133.72     61.99 o 
   7   2  13        9.96      105.45     39.77 o 
  -5   3  13      599.02      404.61    139.86 o 
  -4   3  13      335.91      346.70     73.58 o 
  -3   3  13      570.44      648.16    129.72 o 
  -2   3  13       11.23       59.62     45.96 o 
  -1   3  13       30.10       93.79     47.03 o 
   0   3  13      341.09      379.58     62.87 o 
   1   3  13      984.49     1004.89    133.66 o 
   2   3  13     2162.74     2309.19    124.56 o 
   3   3  13     2990.90     2701.53    278.55 o 
   4   3  13     1343.24     1322.94    171.41 o 
   5   3  13      205.54       42.33     31.81 o 
   6   3  13      118.98       91.63     45.15 o 
   7   3  13        3.15       26.64     41.88 o 
  -5   4  13     1440.70     1243.06    124.19 o 
  -4   4  13      522.03      429.25    125.82 o 
  -3   4  13      429.77      348.34     71.68 o 
  -2   4  13      647.50      574.62     57.22 o 
  -1   4  13       82.83      108.09     42.85 o 
   0   4  13      923.17      791.23    149.74 o 
   1   4  13      925.63      708.93    124.75 o 
   2   4  13     1788.13     1742.45     63.44 o 
   3   4  13     1271.72     1253.08     85.27 o 
   4   4  13      917.29      962.76     79.13 o 
   5   4  13       57.33       68.98     43.04 o 
   6   4  13        2.10       58.48     30.14 o 
   7   4  13       12.49       41.01     40.58 o 
  -5   5  13      698.09      351.99     99.63 o 
  -4   5  13     1171.50     1364.68    320.41 o 
  -3   5  13      458.18      407.20     85.13 o 
  -2   5  13      578.04      466.32     84.74 o 
  -1   5  13       22.71       40.82     30.05 o 
   0   5  13       23.46       19.25     16.38 o 
   1   5  13     1185.15     1370.10    154.25 o 
   2   5  13      983.29     1084.54    132.75 o 
   3   5  13     1382.17     1504.34    125.86 o 
   4   5  13      360.63      585.27    140.82 o 
   5   5  13      202.54      245.92    151.32 o 
   6   5  13        4.17       93.21     34.36 o 
   7   5  13       19.96       44.47     34.60 o 
  -5   6  13      714.22      560.61    219.61 o 
  -4   6  13     1012.61      921.01    355.03 o 
  -3   6  13       96.71      162.60     30.60 o 
  -2   6  13      261.77      320.22     68.16 o 
  -1   6  13        1.50       33.26     18.91 o 
   0   6  13      772.06      669.19     64.76 o 
   1   6  13     1096.77     1224.45    136.36 o 
   2   6  13     1487.08     1631.64    161.49 o 
   3   6  13     1197.22     1509.08    148.42 o 
   4   6  13      649.84      713.74     73.07 o 
   5   6  13       50.20      117.80     54.18 o 
   6   6  13       60.97       74.02     51.81 o 
   7   6  13        0.57       93.70     47.93 o 
  -5   7  13      385.04      527.63    229.43 o 
  -4   7  13      797.28      711.69    118.58 o 
  -3   7  13      375.18      308.20     79.89 o 
  -2   7  13      182.39      132.26     41.64 o 
  -1   7  13        8.56       16.13     18.09 o 
   0   7  13      519.45      489.76     67.04 o 
   1   7  13     1607.11     1630.83     95.21 o 
   2   7  13     1644.36     1764.29    133.72 o 
   3   7  13     1081.11     1033.07     61.03 o 
   4   7  13      792.06      783.49     75.21 o 
   5   7  13      117.91      199.03     69.84 o 
   6   7  13      127.34      134.29     66.66 o 
   7   7  13        8.08       70.77     46.27 o 
  -5   8  13      643.95      696.49     96.83 o 
  -4   8  13      285.77      240.43    124.66 o 
  -3   8  13      285.98      237.85    111.56 o 
  -2   8  13        1.90       54.59     26.73 o 
  -1   8  13      182.01      159.77     55.30 o 
   0   8  13      616.19      674.81     54.90 o 
   1   8  13     1265.17     1361.39     84.24 o 
   2   8  13     1336.35     1729.50    281.74 o 
   3   8  13      844.47      772.22    139.27 o 
   4   8  13      662.44      752.24    136.51 o 
   5   8  13      109.71      160.08     51.76 o 
   6   8  13       10.69      157.20    112.26 o 
   7   8  13        1.38      161.17     64.43 o 
  -4   9  13      443.58      519.68    108.29 o 
  -3   9  13      317.57      382.62     99.63 o 
  -2   9  13      154.14      104.57     39.35 o 
  -1   9  13        3.87       22.66     17.40 o 
   0   9  13      550.51      517.27    108.42 o 
   1   9  13     1003.89     1046.42     77.19 o 
   2   9  13      863.39      939.55     68.32 o 
   3   9  13      698.32      933.11     91.86 o 
   4   9  13      236.01      181.53     65.50 o 
   5   9  13       36.09      101.17     52.83 o 
   6   9  13        0.25       83.96     53.27 o 
  -4  10  13      508.23      265.69    143.13 o 
  -3  10  13      200.54      187.12     92.73 o 
  -2  10  13       61.34       52.98     66.66 o 
  -1  10  13      241.62      134.45     51.76 o 
   0  10  13      290.83      262.41     49.72 o 
   1  10  13      760.19      739.14     69.69 o 
   2  10  13      565.77      548.47     72.51 o 
   3  10  13      295.12      461.28     60.68 o 
   4  10  13      252.69      180.08     42.58 o 
   5  10  13       69.33      119.80     50.40 o 
   6  10  13       14.72       16.98     53.91 o 
  -3  11  13       69.52       42.87     24.95 o 
  -2  11  13       64.85       97.16     52.20 o 
  -1  11  13       31.15       32.91     16.40 o 
   0  11  13      230.66      219.73     82.88 o 
   1  11  13      802.91      730.79    145.44 o 
   2  11  13      560.75      575.18     96.93 o 
   3  11  13      415.98      459.86     79.10 o 
   4  11  13      170.29      154.72     64.64 o 
   5  11  13       22.46      105.72     82.79 o 
  -2  12  13        2.83       91.29     41.51 o 
  -1  12  13      198.00      159.46     63.62 o 
   0  12  13      584.57      525.74    107.65 o 
   1  12  13      519.10      523.85     86.88 o 
   2  12  13      700.34      726.84    127.55 o 
   3  12  13      209.21      257.59     46.43 o 
   4  12  13      198.48      134.15     26.58 o 
   0  13  13      259.05      230.42     53.49 o 
   1  13  13      307.77      302.28     60.21 o 
   2  13  13      672.28      510.13     88.82 o 
  -1  -2  14      530.70      398.34    139.50 o 
   0  -2  14      962.37      731.51    172.58 o 
   1  -2  14      576.67      596.64    108.75 o 
   2  -2  14       33.29      103.15     36.45 o 
  -2  -1  14      551.85      229.70    115.32 o 
  -1  -1  14      443.35      493.68    127.81 o 
   0  -1  14      876.30      753.85    182.72 o 
   1  -1  14      190.04      196.59     79.09 o 
   2  -1  14       49.59       47.00     33.38 o 
   3  -1  14       16.59      102.59     52.94 o 
   4  -1  14      191.38      171.48     53.06 o 
  -3   0  14      326.14      219.95     91.12 o 
  -2   0  14      938.50      974.62    130.82 o 
  -1   0  14     1142.49      891.31    270.83 o 
   0   0  14      934.28      931.84    213.89 o 
   1   0  14      876.52      886.06    217.55 o 
   2   0  14       90.61       92.53     53.48 o 
   3   0  14       79.64      193.65     70.63 o 
   4   0  14      273.05      195.87     77.53 o 
   5   0  14      288.38      280.41    100.68 o 
  -4   1  14      282.47      305.08     75.80 o 
  -3   1  14      806.91      857.15    108.34 o 
  -2   1  14     1186.97     1216.63    255.75 o 
  -1   1  14     1385.20     1020.39    294.74 o 
   0   1  14      926.77      721.86    220.66 o 
   1   1  14      646.81      488.73    108.00 o 
   2   1  14       17.12       46.31     36.16 o 
   3   1  14        3.76       44.85     29.70 o 
   4   1  14      371.65      463.89     63.86 o 
   5   1  14      262.86      286.07     52.32 o 
  -4   2  14      219.74      231.36     58.14 o 
  -3   2  14      607.13      472.40    109.34 o 
  -2   2  14     1077.38      742.71    186.08 o 
  -1   2  14     1099.10     1067.58    177.67 o 
   0   2  14      647.31      840.58    102.36 o 
   1   2  14      259.50      169.57     49.46 o 
   2   2  14      151.89      138.49     58.97 o 
   3   2  14      307.50      434.53     48.52 o 
   4   2  14      244.48      257.85     43.48 o 
   5   2  14      833.21      866.10    139.98 o 
   6   2  14      275.18      213.86     71.37 o 
  -4   3  14      405.27      317.87     76.29 o 
  -3   3  14      384.47      463.97     98.77 o 
  -2   3  14      951.09     1221.62    385.55 o 
  -1   3  14     1142.72     1126.63     79.59 o 
   0   3  14      652.30      664.73     73.08 o 
   1   3  14      128.58      100.13     34.39 o 
   2   3  14      270.66      169.61     41.32 o 
   3   3  14      233.66      240.36     95.96 o 
   4   3  14      485.24      471.34    105.92 o 
   5   3  14      597.35      777.95    211.54 o 
   6   3  14      343.05      336.01     83.72 o 
  -4   4  14      187.26      114.17     46.11 o 
  -3   4  14      518.79      648.02    226.63 o 
  -2   4  14      923.35     1174.71    142.67 o 
  -1   4  14      865.69      832.09    167.82 o 
   0   4  14      875.50      834.54    203.66 o 
   1   4  14       31.94       57.96     78.58 o 
   2   4  14       16.63       35.60     26.99 o 
   3   4  14        9.21      120.50     35.04 o 
   4   4  14     1129.86     1323.67    231.95 o 
   5   4  14      336.05      490.58    140.91 o 
   6   4  14      563.17      598.39     78.29 o 
  -4   5  14      247.26      105.01     41.63 o 
  -3   5  14      838.58      891.15     98.25 o 
  -2   5  14      527.28      706.07    169.56 o 
  -1   5  14     1836.57     1948.08    129.03 o 
   0   5  14      524.63      447.57     76.14 o 
   1   5  14      995.60     1115.64    107.51 o 
   2   5  14       53.71       58.07     28.90 o 
   3   5  14       44.14       25.39     18.83 o 
   4   5  14      966.40     1348.02    287.30 o 
   5   5  14      471.02      762.98     82.83 o 
   6   5  14      193.21       91.91     55.43 o 
  -4   6  14     1240.66     1198.86    222.42 o 
  -3   6  14      585.98      630.82    128.63 o 
  -2   6  14     1981.21     1896.94    280.69 o 
  -1   6  14     1073.01      988.91    221.96 o 
   0   6  14     1544.93     1572.73    132.26 o 
   1   6  14       50.46       80.97     25.22 o 
   2   6  14      233.91      189.47     61.47 o 
   3   6  14       47.88       72.38     29.46 o 
   4   6  14      402.18      282.62     55.08 o 
   5   6  14      840.21     1049.66    237.15 o 
   6   6  14      298.02      610.29    301.82 o 
  -4   7  14      709.60      456.53    189.68 o 
  -3   7  14      723.89      602.00    228.27 o 
  -2   7  14      834.81      642.90    104.08 o 
  -1   7  14      843.27      759.86    176.93 o 
   0   7  14      918.82      862.47     65.30 o 
   1   7  14      380.99      437.60     53.16 o 
   2   7  14      152.99      150.12     39.35 o 
   3   7  14      191.87      220.01     45.58 o 
   4   7  14      279.90      321.12     57.50 o 
   5   7  14      841.33     1117.79    353.62 o 
   6   7  14      158.58      183.80     70.08 o 
  -4   8  14      299.54      212.60     89.81 o 
  -3   8  14      835.68      967.55    127.23 o 
  -2   8  14      451.24      516.10    145.24 o 
  -1   8  14      611.60      487.16     83.03 o 
   0   8  14      541.03      472.70     63.29 o 
   1   8  14       35.87       72.94     38.37 o 
   2   8  14      343.41      322.01     41.26 o 
   3   8  14      615.25      619.38    103.43 o 
   4   8  14      374.50      371.58     44.26 o 
   5   8  14      448.80      620.24    185.58 o 
   6   8  14      343.78      329.95     70.05 o 
  -4   9  14      304.89      166.05     63.38 o 
  -3   9  14      626.34      696.26    106.88 o 
  -2   9  14      883.29      885.11     94.84 o 
  -1   9  14      261.74      335.72     52.67 o 
   0   9  14      566.13      780.34    153.77 o 
   1   9  14      240.74      277.85     51.66 o 
   2   9  14       19.55       73.10     25.68 o 
   3   9  14       35.10       96.22     28.77 o 
   4   9  14      379.71      400.72     88.00 o 
   5   9  14      281.14      210.57     78.13 o 
  -3  10  14      568.03      376.08    147.34 o 
  -2  10  14      447.83      412.56    137.05 o 
  -1  10  14      756.90      791.26     70.98 o 
   0  10  14      207.47      159.85     40.36 o 
   1  10  14       69.24       32.04     22.52 o 
   2  10  14      110.62      101.89     43.97 o 
   3  10  14      226.28      211.50     68.72 o 
   4  10  14      221.95      131.00     47.41 o 
   5  10  14       99.76      229.12     68.51 o 
  -2  11  14      814.97      952.75    195.05 o 
  -1  11  14      527.55      583.51     93.32 o 
   0  11  14      365.20      302.78     82.44 o 
   1  11  14      133.38      126.18     39.22 o 
   2  11  14       13.05       56.76     28.98 o 
   3  11  14       80.78      117.44     62.41 o 
   4  11  14      109.90      141.00     39.59 o 
  -1  12  14      351.71      284.64     71.87 o 
   0  12  14      161.62      113.67     32.12 o 
   1  12  14        5.19       64.43     54.44 o 
   2  12  14       49.27       41.76     28.78 o 
   3  12  14      165.45      178.67    110.62 o 
  -1   0  15      206.03      187.37     66.14 o 
   0   0  15      415.56      410.66     86.53 o 
   1   0  15      601.17      671.60    102.79 o 
   2   0  15      831.04      794.39     92.56 o 
   3   0  15      731.77      474.98     64.23 o 
  -2   1  15        0.89      101.19     35.34 o 
  -1   1  15      121.37       28.25     39.52 o 
   0   1  15      154.48       87.17    119.51 o 
   1   1  15      595.86      706.51     87.78 o 
   2   1  15     1016.31     1113.82    101.89 o 
   3   1  15      436.98      366.94     89.37 o 
   4   1  15      286.69      272.77     80.45 o 
  -3   2  15       21.21       76.68     65.22 o 
  -2   2  15      152.45       70.14     33.44 o 
  -1   2  15      273.92      168.36     78.12 o 
   0   2  15      677.49      656.35    179.33 o 
   1   2  15     1162.94     1009.13    107.15 o 
   2   2  15      883.97     1039.37     89.49 o 
   3   2  15     1011.83      972.87    185.70 o 
   4   2  15       56.41       75.69     34.96 o 
  -3   3  15      120.43      133.38     38.89 o 
  -2   3  15       13.13       51.04     32.32 o 
  -1   3  15      406.67      414.53    105.48 o 
   0   3  15      429.62      377.89     72.59 o 
   1   3  15      979.20     1069.41     90.27 o 
   2   3  15      847.82      726.70    143.36 o 
   3   3  15      742.64      772.83     76.38 o 
   4   3  15      404.01      402.58    156.46 o 
   5   3  15       68.90      125.74     44.69 o 
  -3   4  15      118.51      262.17     51.84 o 
  -2   4  15       15.83       69.18     50.06 o 
  -1   4  15      481.00      438.32     68.28 o 
   0   4  15      202.72      186.75     46.10 o 
   1   4  15      797.68      808.75     90.20 o 
   2   4  15     1098.25     1164.25     96.88 o 
   3   4  15      506.38      474.71     72.86 o 
   4   4  15       71.04      118.53     68.29 o 
   5   4  15        3.63       24.93     35.39 o 
  -3   5  15       82.04       66.94     35.18 o 
  -2   5  15       72.52       61.79     45.84 o 
  -1   5  15      177.59      165.82     60.34 o 
   0   5  15     1451.93     1288.26     96.81 o 
   1   5  15      710.60      502.23    156.49 o 
   2   5  15      455.83      395.63     87.70 o 
   3   5  15      765.38     1001.77    184.36 o 
   4   5  15      157.83      145.19     33.87 o 
   5   5  15       42.04       28.68     35.77 o 
  -3   6  15       68.29       77.89     29.25 o 
  -2   6  15       62.49       45.95     28.77 o 
  -1   6  15      381.21      176.67     36.60 o 
   0   6  15      365.99      348.12     99.10 o 
   1   6  15      598.57      637.17     97.29 o 
   2   6  15     1058.95      821.42    231.80 o 
   3   6  15      402.29      320.15     82.70 o 
   4   6  15      139.16      164.38     53.35 o 
   5   6  15       14.82      104.80     52.50 o 
  -3   7  15       13.36       67.82     64.08 o 
  -2   7  15       54.76       64.26     47.59 o 
  -1   7  15      532.56      493.66    149.92 o 
   0   7  15      765.81      619.01    141.19 o 
   1   7  15     1546.62     1645.68    170.83 o 
   2   7  15      257.16      397.62     52.17 o 
   3   7  15      608.64      681.30    142.67 o 
   4   7  15      142.08      137.64     43.54 o 
   5   7  15       32.24       81.09     78.93 o 
  -3   8  15        2.01       50.05     36.72 o 
  -2   8  15       75.49       82.82     48.76 o 
  -1   8  15      424.89      306.14     71.04 o 
   0   8  15      540.01      524.37     92.29 o 
   1   8  15      553.79      591.94     86.66 o 
   2   8  15      909.63      981.28     76.42 o 
   3   8  15      234.73      325.02    107.88 o 
   4   8  15       81.98      110.98     49.75 o 
   5   8  15        0.96      132.36     68.41 o 
  -2   9  15       57.56       81.86     42.33 o 
  -1   9  15      114.98      147.93     41.34 o 
   0   9  15      567.13      418.49     86.53 o 
   1   9  15      430.51      361.18     70.78 o 
   2   9  15      672.38      695.17    126.37 o 
   3   9  15      125.49      118.91     43.88 o 
   4   9  15       77.83       67.50     51.02 o 
  -2  10  15      193.26      140.79     56.60 o 
  -1  10  15      236.23      227.34     67.32 o 
   0  10  15      477.79      347.62     93.57 o 
   1  10  15      641.82      569.15    103.32 o 
   2  10  15      339.82      444.41     43.36 o 
   3  10  15      163.58      163.67     44.81 o 
   4  10  15       18.03       91.21     55.43 o 
   0  11  15      215.59      274.60     54.31 o 
   1  11  15      450.24      594.94     75.42 o 
   2  11  15      403.94      406.09     52.32 o 
   0   2  16      128.80       94.06     39.42 o 
   1   2  16        1.26       73.64     38.09 o 
   2   2  16       49.73       56.55     37.42 o 
  -1   3  16      202.15      172.37    142.90 o 
   0   3  16       93.77       96.54     44.79 o 
   1   3  16       55.55       83.16     28.75 o 
   2   3  16       81.86       79.19     38.66 o 
   3   3  16      636.14      523.76    117.28 o 
  -1   4  16      148.64      188.21     57.65 o 
   0   4  16       10.93       86.36     40.14 o 
   1   4  16        9.40       52.31     53.68 o 
   2   4  16      118.61      133.88     43.90 o 
   3   4  16      266.91      425.97     97.29 o 
  -2   5  16      571.43      534.81    127.44 o 
  -1   5  16      360.01      427.41    159.51 o 
   0   5  16       13.04       59.53     60.11 o 
   1   5  16       17.10       64.05     39.73 o 
   2   5  16      141.75      177.05     67.82 o 
   3   5  16      361.93      283.78     84.20 o 
  -2   6  16      442.35      342.60    122.10 o 
  -1   6  16      461.13      273.93    113.55 o 
   0   6  16       22.84       81.96     31.03 o 
   1   6  16       62.34       46.92     54.73 o 
   2   6  16       13.47       56.36     26.33 o 
   3   6  16      581.81      335.42    104.14 o 
   4   6  16      343.29      137.29     85.83 o 
  -1   7  16      227.25      176.12     71.62 o 
   0   7  16        2.06       94.69     36.60 o 
   1   7  16        4.95       52.54     24.38 o 
   2   7  16      220.91      198.69     64.90 o 
   3   7  16       81.72       71.85     36.95 o 
  -1   8  16      142.73      106.53     67.47 o 
   0   8  16       26.04       48.50     50.36 o 
   1   8  16      132.01      147.20     67.39 o 
   2   8  16      111.17       35.45     29.16 o 
   3   8  16      449.49      646.31    166.78 o 
   0   9  16        0.38       52.57     32.63 o 
   1   9  16       75.46       71.55     35.76 o 
   2   9  16      156.58      140.79     53.75 o 
                                                 
